# Supplementary material for: Linking Transcriptional Changes over Time in Stimulated Dendritic Cells to Identify Gene Networks Activated during the Innate Immune Response
Source: PLoS Comput Biol. 2013 Nov 7;9(11):e1003323. doi: 10.1371/journal.pcbi.1003323 (PMC3820512; doi:10.1371/journal.pcbi.1003323)
Supplement: Table S1 — Genes and edges identified in the optimal sub-network for activated wild-type dendritic cells by the proposed method. (XLSX) [file pcbi.1003323.s009.xlsx]

## Sheet: Optimal network - wildtype
Supporting Table S1 A. Genes identified in the optimal network for activated wild-type dendritic cells											Supporting Table 1 B. Edges identified in the optimal network for activated wild-type dendritic cells
Gene	Flow	Type	Significance		Type	Time of greatest fold change in expression:					Gene 1	Gene 2	Flow
Socs3	85.8487	Intermediate	0		Early	0.5-1 hrs					Irf5	Ccl3	7.20042
Nfkb1	76.8747	Intermediate	0		Intermediate	2-4 hrs					Jun	Ccl4	7.08404
Jak2	54.4371	Intermediate	0		Late	6-8hrs					Il6	Atf3	7.08158
Src	38.2991	Intermediate	0		Predicted	No detectable change in expression					Ptgs2	Adcy5	7.04299
Pik3r5	27.8583	Intermediate	0								Atf3	Ccl4	6.74863
Rela	23.3514	Intermediate	0								Mapk8	Il6	6.02129
Stat5a	20.3993	Intermediate	0								Socs3	Ifnar1	4.92503
Met	18.9414	Intermediate	0								Socs3	Ifnar2	4.92503
Eif2ak2	17.7698	Intermediate	0								Socs3	Il7r	4.92503
Irf1	17.5324	Intermediate	0								Creb1	Socs3	4.92503
Ccl4	15.6983	Intermediate	0								Ddx58	Socs3	4.92503
Ccl3	15.6369	Intermediate	0								Fos	Socs3	4.92503
Ripk2	14.4345	Intermediate	0								Foxo3	Socs3	4.92503
Nfkbib	13.9543	Intermediate	0								Gfi1b	Socs3	4.92503
Hsp90aa1	13.9406	Intermediate	0								Jun	Socs3	4.92503
Jun	13.6758	Early	0								Sp3	Socs3	4.92503
Ccr2	12.5806	Intermediate	0								Stat1	Socs3	4.92503
Traf1	11.4798	Intermediate	0								Stat2	Socs3	4.92503
Il6	10.9429	Intermediate	0								Stat4	Socs3	4.92503
Cxcl10	10.9074	Late	0								Stat5b	Socs3	4.92503
Ppp1cb	10.8626	Intermediate	0								Stat6	Socs3	4.92503
Icam1	10.4559	Intermediate	0								Socs3	Il2ra	4.77003
Fos	10.3384	Early	0.0106								Il10	Nos2	4.72018
Ccr7	9.86359	Intermediate	0								Socs3	Il2rg	4.67924
Il1b	9.85985	Early	0								Ccl4	Ccr7	4.43733
Il10	9.77363	Intermediate	0								Ccl4	Ccr2	4.35292
Tnf	9.3592	Early	0								Ccl4	Ccr5	4.24096
Ddx58	9.33292	Late	0								Ccl3	Ccr7	4.12078
Myd88	9.31488	Intermediate	0								Ccl3	Ccr2	4.03635
Stat1	8.73725	Predicted	0								Ccl3	Ccr5	3.9244
Mapk8	8.71737	Predicted	0								Socs3	Il15ra	3.91023
Stat2	8.64814	Late	0								Rnd1	Arhgef12	3.87433
Ccr5	8.61872	Intermediate	0								Socs3	Ifngr1	3.87402
Cxcr4	8.362	Intermediate	0								Fos	Ccl3	3.82964
Atf3	8.29133	Late	0								Sfpi1	Ccl3	3.78427
Gadd45b	8.15576	Intermediate	0.0026								Nfkb1	Socs3	3.53719
Isg15	8.14638	Late	0								Jak2	Socs3	3.35419
Tlr2	7.64456	Intermediate	0								Cxcr4	Socs3	3.31808
Irf5	7.6002	Predicted	0								Stat5a	Socs3	3.27013
Cxcl2	7.58793	Early	0								Socs3	Il4ra	3.16503
Ptgs2	7.43403	Intermediate	0								Bcl10	Socs3	3.04033
Adcy5	7.43403	Predicted	0.0004								Socs3	Il21r	2.97501
Mapk1	7.40381	Predicted	0								Rela	Socs3	2.9275
Il1a	7.39629	Early	0.001								Gadd45b	Ccnb2	2.91598
Sp1	7.374	Predicted	0								Gadd45b	Cdk1-Ccnb2	2.91598
Irf7	7.30119	Late	0								Stat3	Gadd45b	2.91598
Stat6	7.17024	Predicted	0								Trp53	Gadd45b	2.91598
Eif6	7.13879	Intermediate	0								Socs3	Ifngr2	2.8115
Sp3	7.1295	Predicted	0								Nck1	Socs3	2.78512
Hspa1l	7.1245	Intermediate	0								Socs3	Il12rb1	2.73073
Mapkapk2	7.11225	Intermediate	0								Socs3	Il20ra	2.73073
Nos2	6.91328	Late	0.0004								Junb	Il10	2.7212
Rps6ka2	6.89848	Intermediate	0.0014								Il10	Irf5	2.64454
Creb1	6.87737	Predicted	0								Nfkb2	Ptgs2	2.25882
Mapk12	6.8029	Predicted	0								Hsf1	Hspa1l	2.24991
Il7r	6.51691	Predicted	0								Hspa1l	Mapk10	2.24991
Akt1	6.43208	Early	0.0004								Hspa1l	Mapk8	2.24991
Akt2	6.43208	Predicted	0.0008								Hspa1l	Mapk9	2.24991
Mapk10	6.38573	Predicted	0.0002								Mapkapk2	Atf4	2.24604
Mapk9	6.38573	Predicted	0.0016								Mapk11	Mapkapk2	2.24604
Arrb1	6.3807	Intermediate	0								Mapk12	Mapkapk2	2.24604
Rac1	6.26796	Predicted	0								Mapk13	Mapkapk2	2.24604
Pik3r2	6.24098	Predicted	0								Sp1	Ccl22	2.22808
Ppp2ca	6.18699	Predicted	0								Prkce	Marcksl1	2.20385
Trp53	6.07788	Predicted	0								Marcksl1	Tlr2	2.20384
Mapk11	5.62103	Predicted	0								Socs3	Csf2rb2	2.17075
Akt3	5.50237	Predicted	0.0058								Nfkb1	Bcl2	2.14934
Atf4	5.48905	Early	0								Nfkb1	Birc2	2.14934
Hspa9	5.44405	Intermediate	0								Nfkb1	Birc7	2.14934
Il12a	5.42821	Intermediate	0								Nfkb1	Casp8	2.14934
Fus	5.37204	Intermediate	0								Nfkb1	Ccl5	2.14934
Ptprj	5.36829	Intermediate	0								Nfkb1	Ccnd1	2.14934
Kras	5.34581	Predicted	0								Nfkb1	Cebpg	2.14934
Lcp2	5.3006	Intermediate	0								Cebpg	Csf3	2.14934
Ccnd2	5.29978	Intermediate	0.0002								Csf3	Elane	2.14934
Nras	5.284	Predicted	0								Nfkb1	Fas	2.14934
Pxn	5.26189	Intermediate	0								Nfkb1	Figf	2.14934
Nfkbiz	5.25028	Early	0								Nfkb1	Il18	2.14934
Ezr	5.21651	Intermediate	0								Nfkb1	Il1b	2.14934
Mapk13	5.20305	Predicted	0.0024								Nfkb1	Il23a	2.14934
Stat4	5.19849	Predicted	0.0004								Akt1	Nfkb1	2.14934
Stat5b	5.19849	Predicted	0								Akt2	Nfkb1	2.14934
Gfi1b	5.19848	Predicted	0								Akt3	Nfkb1	2.14934
Foxo3	5.19848	Predicted	0								Card9-Malt1-Bcl10	Nfkb1	2.14934
Ifnar1	5.19848	Predicted	0								Ikbkb-Chuk-Ikbkg	Nfkb1	2.14934
Ifnar2	5.19848	Late	0								Il1r1	Nfkb1	2.14934
Egr1	5.19529	Early	0								Il1r2	Nfkb1	2.14934
Epha4	5.15667	Intermediate	0.0034								Map3k1	Nfkb1	2.14934
Ikbke	5.06998	Intermediate	0								Map3k7	Nfkb1	2.14934
Rhoa	5.0514	Predicted	0								Mapk1	Nfkb1	2.14934
Dusp16	5.03667	Intermediate	0								Mapk10	Nfkb1	2.14934
Il2ra	5.03487	Predicted	0								Mapk11	Nfkb1	2.14934
Stat3	5.01039	Late	0								Mapk12	Nfkb1	2.14934
Sfpi1	4.99438	Early	0								Mapk13	Nfkb1	2.14934
Rsad2	4.97176	Late	0.0014								Mapk14	Nfkb1	2.14934
Il2rg	4.93904	Predicted	0								Mapk3	Nfkb1	2.14934
Ccl5	4.92997	Late	0								Mapk8	Nfkb1	2.14934
Il12rb1	4.88235	Predicted	0.0002								Mapk9	Nfkb1	2.14934
Il1r2	4.79335	Early	0								Mavs	Nfkb1	2.14934
Rap1b	4.68668	Intermediate	0								Nfkbiz	Nfkb1	2.14934
Mapk14	4.64944	Predicted	0								Pkn1	Nfkb1	2.14934
Gja1	4.64387	Intermediate	0								Pkn3	Nfkb1	2.14934
Pik3ca	4.60101	Predicted	0								Rac1	Nfkb1	2.14934
Pik3cb	4.60101	Predicted	0.0002								Rac2	Nfkb1	2.14934
Pik3cg	4.60101	Predicted	0								Rac3	Nfkb1	2.14934
Pik3r3	4.60101	Predicted	0.0004								Raf1	Nfkb1	2.14934
Ralgds	4.58135	Intermediate	0								Tlr2-Cd14	Nfkb1	2.14934
Traf6	4.54169	Early	0								Tlr4	Nfkb1	2.14934
Bcl10	4.47784	Intermediate	0								Traf6	Nfkb1	2.14934
AC160982.1	4.47705	Predicted	0								Nfkb1	Pgf	2.14934
Prkcd	4.39788	Intermediate	0								Nfkb1	Ppp2ca	2.14934
Nfkbia	4.39069	Early	0								Nfkb1	Ppp2cb	2.14934
Hras1	4.38892	Early	0								Nfkb1	Ppp2r1a	2.14934
Relb	4.31672	Intermediate	0								Nfkb1	Ppp2r1b	2.14934
Il15ra	4.12733	Late	0.0008								Nfkb1	Ppp2r2a	2.14934
Eif2ak3	4.11103	Predicted	0								Nfkb1	Ppp2r2b	2.14934
Rac3	4.08951	Predicted	0.0086								Nfkb1	Ppp2r2c	2.14934
Rnd1	4.08945	Intermediate	0.0004								Nfkb1	Ppp2r2d	2.14934
Arhgef12	4.08944	Predicted	0								Nfkb1	Tnf	2.14934
Ifngr1	4.08911	Late	0.0004								Nfkb1	Traf2	2.14934
Socs1	4.06877	Late	0								Nfkb1	Traf3	2.14934
Rac2	4.03452	Late	0.0018								Nfkb1	Traf4	2.14934
Nfkb2	4.0242	Predicted	0								Nfkb1	Trp53	2.14934
Tnfaip3	4.02313	Early	0								Nfkb1	Vegfa	2.14934
Ereg	4	Early	0.0002								Nfkb1	Vegfb	2.14934
Zbp1	4	Late	0.0014								Nfkb1	Vegfc	2.14934
Top1	3.99742	Intermediate	0								Nfkb1	Xiap	2.14934
Ccnd1	3.97357	Predicted	0.0002								Socs3	Irs4	2.14139
Eif2ak1	3.95972	Predicted	0.0008								Nfkbib	Hspa1l	2.13833
Vegfa	3.89834	Early	0								Socs3	Csf2rb	2.10313
Cd8a	3.89428	Predicted	0								Mapk1	Il12a	2.07894
Areg	3.87035	Early	0.0006								Il12a	Irf5	2.07894
Ppp1ca	3.83911	Predicted	0								Akt1	Nfkbib	2.02674
Mapk3	3.78844	Predicted	0								Akt2	Nfkbib	2.02674
Gbp2	3.73673	Late	0.0006								Akt3	Nfkbib	2.02674
Irak2	3.73048	Intermediate	0								Eif2ak3	Nfkbib	2.02674
Sfpq	3.71765	Intermediate	0								Tab1	Nfkbib	2.02674
Pgf	3.59823	Early	0.013								Mapk9	Il12a	1.99046
Cdc42	3.57978	Predicted	0								Icam1	4930544G11Rik	1.98119
4930544G11Rik	3.51844	Predicted	0								Egr1	Icam1	1.98119
Pik3r1	3.46578	Early	0								Ifng	Icam1	1.98119
Il12b	3.40757	Intermediate	0								Sp1	Icam1	1.98119
Mapk6	3.40145	Intermediate	0								Tnf	Icam1	1.98119
Prkce	3.34684	Predicted	0								Icam1	Plcg1	1.98119
Il4ra	3.34076	Predicted	0								Icam1	Plcg2	1.98119
Casp1	3.31463	Late	0								Icam1	Rhoa	1.98119
Cd40	3.31443	Late	0								Icam1	Slc3a2	1.98119
Phlda1	3.27419	Early	0.0002								Eif2ak2	Map2k4	1.93924
Il1r1	3.26868	Late	0								Eif2ak2	Map2k7	1.93924
Mavs	3.26868	Predicted	0								Eif2ak2	Mapk11	1.93924
Dok2	3.25981	Intermediate	0								Eif2ak2	Mapk12	1.93924
Raf1	3.25028	Predicted	0								Eif2ak2	Mapk13	1.93924
Dusp1	3.24345	Early	0.0002								Eif2ak2	Mapk14	1.93924
Camp	3.2387	Late	0.001								Eif2ak2	Nfe2l2	1.93924
Cdk1	3.23802	Predicted	0								Eif2ak2	Irf1	1.90365
Grb2	3.23149	Predicted	0								Gadd45b	Ccnb3	1.8948
Ptpn6	3.22562	Intermediate	0								Nfkb1-Rela	Gadd45b	1.8948
Irf3	3.20437	Predicted	0								Il10	Il10rb-Il10ra	1.8948
Zfp36	3.20387	Early	0								Il12a	Il12rb2-Il12rb1	1.8948
Ikbkg	3.17207	Predicted	0								Il6	Il6st-Il6ra	1.8948
Nr4a1	3.16451	Early	0								Jun-Fosb	Nfkb1	1.8948
Sdc4	3.16027	Intermediate	0								Eif2ak1	Nfkbib	1.88339
Il21r	3.14019	Late	0.0088								Tnxb	Sdc4	1.87327
Egfr-Egfr	3.13214	Predicted	0.0006								Socs3	Il6ra	1.86836
Ccnb2	3.07788	Predicted	0.0018								Irf1	Casp1	1.86804
Cdk1-Ccnb2	3.07788	Predicted	0.002								Irf1	H2-K1	1.86804
Egfr	3.0736	Predicted	0								Irf1	Il27	1.86804
Myc	3	Predicted	0								Eif2ak1	Irf1	1.86804
Ifng	3	Predicted	0								Eif2ak3	Irf1	1.86804
Ikbkb	3	Predicted	0								Eif2ak4	Irf1	1.86804
Il6ra	2.9721	Predicted	0								Stat6	Irf1	1.86804
Ifngr2	2.9676	Predicted	0								Irf1	Rsad2	1.86804
H2-K1	2.95336	Late	0								Irf1	Socs1	1.86804
Oas3	2.94786	Late	0.001								Irf1	Tap1	1.86804
Nck1	2.93976	Intermediate	0								Nfkb1	Traf1	1.85153
Hspa5	2.88968	Intermediate	0								Ccl4	Cxcr4	1.84137
Ier3	2.8857	Early	0.0006								Tlr2	Myd88-Tollip-Tirap	1.82945
Il20ra	2.88235	Predicted	0.002								Tlr2	Nos2	1.82945
Ly6a	2.87656	Late	0.0008								Sp1	Tlr2	1.82945
Junb	2.87229	Early	0.0098								Sp3	Tlr2	1.82945
Slco3a1	2.86807	Late	0.0012								Socs3	CR974586.2	1.78334
Gem	2.86756	Early	0.0012								Socs3	CT868723.4	1.78334
H2-T22	2.86689	Late	0.0018								Jak2	Dnaja3	1.78334
Birc2	2.86379	Early	0								Socs3	Gm13305	1.78334
Hp	2.82991	Late	0								Socs3	Gm2002	1.78334
Casp4	2.8265	Late	0.002								Socs3	Il11ra1	1.78334
Fcgr1	2.82218	Late	0.0002								Socs3	Il13ra1	1.78334
Gsk3b	2.81993	Predicted	0								Socs3	Il13ra2	1.78334
Nlrp3	2.81161	Early	0								Socs3	Il22ra1	1.78334
Lgals3bp	2.79595	Late	0.0006								Socs3	Il22ra2	1.78334
Prkca	2.78294	Predicted	0								Socs3	Il28ra	1.78334
Tap1	2.75806	Late	0								Socs3	Il9r	1.78334
Cebpb	2.75273	Late	0								Cntfr	Jak2	1.78334
Pnp	2.75212	Late	0.0002								CR974586.2	Jak2	1.78334
Ccl2	2.74095	Late	0								CT868723.4	Jak2	1.78334
Shc2	2.71866	Predicted	0.0002								Gm13305	Jak2	1.78334
Shc3	2.71866	Predicted	0.0002								Gm2002	Jak2	1.78334
Arrb2	2.70403	Predicted	0								Ifnar1	Jak2	1.78334
Gnai2	2.70403	Predicted	0								Ifnar2	Jak2	1.78334
Sod2	2.68948	Late	0.0002								Il10ra	Jak2	1.78334
Nmi	2.66011	Late	0								Il10rb	Jak2	1.78334
Tank	2.65852	Intermediate	0								Il11ra1	Jak2	1.78334
Dhx58	2.65542	Late	0.001								Il12rb1	Jak2	1.78334
Psmb8	2.65386	Late	0								Il13ra1	Jak2	1.78334
Gadd45a	2.65333	Early	0.001								Il13ra2	Jak2	1.78334
Lcn2	2.64939	Late	0.0026								Il15ra	Jak2	1.78334
Tnfsf9	2.63997	Early	0.0018								Il20ra	Jak2	1.78334
Errfi1	2.61853	Early	0.0014								Il21r	Jak2	1.78334
Ccnd3	2.61639	Predicted	0								Il22ra1	Jak2	1.78334
Ifi35	2.61099	Late	0.0028								Il22ra2	Jak2	1.78334
Ube2l6	2.59719	Late	0								Il28ra	Jak2	1.78334
Gnai1	2.57977	Predicted	0.0008								Il2ra	Jak2	1.78334
Psme2	2.56341	Late	0.0028								Il2rb	Jak2	1.78334
Furin	2.54592	Intermediate	0								Il6ra	Jak2	1.78334
Cd38	2.53892	Late	0.001								Il7r	Jak2	1.78334
Ets2	2.52367	Early	0.0004								Il9r	Jak2	1.78334
Itga5	2.51415	Late	0.0004								Lifr	Jak2	1.78334
Psma3	2.49915	Late	0								Socs5	Jak2	1.78334
Jak3	2.46866	Predicted	0								Socs3	Lifr	1.78334
Il27	2.45695	Late	0.0014								Jak2	Pik3ca	1.78334
H2-M2	2.45464	Late	0.0022								Jak2	Pik3cb	1.78334
Map2k7	2.45185	Predicted	0								Jak2	Pik3cg	1.78334
Ptk2	2.44394	Predicted	0								Jak2	Pik3r2	1.78334
Prkcb	2.42725	Late	0								Jak2	Pik3r3	1.78334
Itgb1	2.42725	Predicted	0								Jak2	Ppp2ca	1.78334
Maff	2.41508	Early	0.0014								Jak2	Ptpn1	1.78334
Prkacb	2.40969	Predicted	0.0006								Jak2	Stat1	1.78334
Slc3a2	2.37663	Late	0								Jak2	Stat2	1.78334
Hsf1	2.37484	Predicted	0								Jak2	Stat3	1.78334
Map3k14	2.37425	Intermediate	0								Jak2	Stat4	1.78334
Prkaca	2.36808	Predicted	0								Jak2	Stat5b	1.78334
Ccl22	2.35179	Intermediate	0								Jak2	Stat6	1.78334
Tab2	2.34832	Intermediate	0								Irf1	C1ra	1.77199
Psmb9	2.34799	Late	0.0012								Gsk3b	Ccnd2	1.72419
Marcksl1	2.32621	Intermediate	0.0002								Ccnd2	Rbl1	1.72419
Cited2	2.31392	Early	0.0014								Ccnd2	Rbl2	1.72419
Ube2i	2.31392	Predicted	0								Adrbk1	Cxcr4	1.71112
Csf2rb2	2.29127	Predicted	0								Grk1	Cxcr4	1.71112
Birc3	2.27998	Intermediate	0								Grk5	Cxcr4	1.71112
Mxd1	2.27222	Late	0								Cxcr4	Ptk2b	1.71112
Pkn1	2.26869	Predicted	0								Mapkapk2	Creb1	1.70466
Tlr2-Cd14	2.26869	Predicted	0.0004								Jak2	Stat5a	1.69927
Card9-Malt1-Bcl10	2.26869	Predicted	0.0016								Il12b	Irf1	1.69879
Map3k7	2.26868	Predicted	0								Socs3	Il3ra	1.69133
Ikbkb-Chuk-Ikbkg	2.26868	Predicted	0.0022								Ccl3	Cebpb	1.67797
Map3k1	2.26868	Early	0.001								Ripk2	Nfkb1	1.64276
Pkn3	2.26868	Predicted	0.0016								Nfkbib	Hspa5	1.63758
Tlr4	2.26868	Predicted	0								Epha4	Abl1	1.62847
Bcl2	2.26868	Predicted	0								Efna1	Epha4	1.62847
Birc7	2.26868	Predicted	0								Epha4	Ngef	1.62847
Casp8	2.26868	Late	0.0002								Epha4	Rasa1	1.62847
Cebpg	2.26868	Predicted	0.0038								Jak2	Bcr	1.61521
Csf3	2.26868	Intermediate	0								Stat5a	Ccnd1	1.61521
Elane	2.26868	Predicted	0								Stat5a	Ccnd3	1.61521
Fas	2.26868	Late	0								Socs2	Jak2	1.61521
Figf	2.26868	Predicted	0								Socs7	Jak2	1.61521
Il18	2.26868	Late	0								Stat5a	Myc	1.61521
Il23a	2.26868	Predicted	0								Stat5a	Pim1	1.61521
Ppp2cb	2.26868	Predicted	0								Stat5a	Socs1	1.61521
Ppp2r1a	2.26868	Predicted	0								Stat5a	Socs2	1.61521
Ppp2r1b	2.26868	Predicted	0								Stat5a	Socs5	1.61521
Ppp2r2a	2.26868	Predicted	0.0094								Stat5a	Socs7	1.61521
Ppp2r2b	2.26868	Predicted	0								Abl1	Stat5a	1.61521
Ppp2r2c	2.26868	Predicted	0.0082								Bcr	Stat5a	1.61521
Ppp2r2d	2.26868	Predicted	0.01								Cish	Stat5a	1.61521
Traf2	2.26868	Late	0								Egfr-Egfr	Stat5a	1.61521
Traf3	2.26868	Predicted	0								Flt3	Stat5a	1.61521
Traf4	2.26868	Predicted	0								Pias1	Stat5a	1.61521
Vegfb	2.26868	Predicted	0.0012								Pias2	Stat5a	1.61521
Vegfc	2.26868	Predicted	0.0118								Pias3	Stat5a	1.61521
Xiap	2.26868	Predicted	0.0016								Pias4	Stat5a	1.61521
Irs4	2.26029	Predicted	0.0014								Stat5a	Tnfsf11	1.61521
Pnp2	2.25254	Late	0.0016								Ifrd1	Eif2ak2	1.61459
Cflar	2.24448	Early	0								Ralgds	Rac1	1.59938
Itga1	2.23904	Predicted	0								Kras	Ralgds	1.59938
Prkcz	2.2335	Predicted	0								Nras	Ralgds	1.59938
Csf2rb	2.2199	Predicted	0								Klf4	Il10	1.59414
Usp18	2.21476	Late	0								Creb1	Dusp16	1.59058
Trim25	2.21171	Intermediate	0								Prdm1	Dusp16	1.59058
Ppp1r15a	2.20507	Early	0.0002								Dusp16	Mapk12	1.59058
Glrx	2.17971	Late	0.001								Dusp16	Mapk13	1.59058
Bcl2l1	2.17621	Intermediate	0								Dusp16	Mapk3	1.59058
Psmb1	2.16262	Predicted	0								Myd88	Hspa1l	1.57928
Crebbp	2.1613	Predicted	0								Cd209a	Il10	1.56509
Hmox1	2.14764	Late	0								Traf1	Gfi1b	1.5537
Acsl1	2.14545	Late	0.0038								Traf1	Ikbkg	1.5537
Psmb10	2.14188	Late	0.0034								Traf1	Mapk10	1.5537
Tab1	2.13927	Predicted	0								Traf1	Mapk8	1.5537
Pstpip1	2.13114	Intermediate	0								Traf1	Mapk9	1.5537
Trafd1	2.11466	Late	0.0014								Traf1	Pik3r1	1.5537
Plcg1	2.09119	Predicted	0								Traf1	Pik3r2	1.5537
Plcg2	2.09119	Predicted	0								Nfkb2	Traf1	1.5537
Tapbp	2.09073	Late	0.0006								Tnfsf9	Traf1	1.5537
Inpp5d	2.08744	Intermediate	0								Mapkapk2	Irak2	1.55322
Plk1	2.07788	Predicted	0								Nfkbib	Hsp90aa1	1.53812
C3	2.04943	Late	0								Il12b	Irf5	1.52954
Fpr2	2.04916	Late	0.0018								Myd88	Nfkb1	1.529
Map2k4	2.04691	Predicted	0								Stat5a	Socs4	1.51928
Nfe2l2	2.04691	Predicted	0								Pcna	Ccnd2	1.51149
Slpi	2.04277	Late	0.0024								Sdc4	Prkcd	1.50477
Eif2ak4	2.04253	Predicted	0.0012								Mapk10	Il6	1.50208
Adrb2	2.01545	Early	0								Hsp90aa1	Eif2ak2	1.49437
Pnrc1	2.01279	Early	0.002								Nfkb1	Bcl2l1	1.49332
Rgs1	2.01257	Early	0.0008								Rhod	Rnd1	1.49268
Lat	2	Predicted	0								Olfr1033	Gnal	1.49226
Shc4	2	Predicted	0								Arrb2	Olfr1033	1.49226
Bst2	2	Late	0.001								Sdc4	Pxn	1.48926
Ccnb3	2	Predicted	0.0062								Nfkbib	Rela	1.47835
Cdk2	2	Predicted	0								Eif6	Eif2ak2	1.46419
Cfb	2	Late	0.0042								Ppp1cb	Eif2ak2	1.46347
Csnk2a1	2	Predicted	0								Nr4a1	Ikbke	1.46254
Ep300	2	Predicted	0								Nr4a2	Ikbke	1.46254
Erbb2	2	Predicted	0								Ikbke	Pnp	1.46254
H2-T24	2	Late	0								Ikbke	Pnp2	1.46254
Ifi202b	2	Late	0.0032								Stat1	Hamp	1.45782
Il10rb-Il10ra	2	Predicted	0.0036								Hamp	Slc40a1	1.45782
Il12rb2-Il12rb1	2	Predicted	0.0108								Nfkbib	Hspa9	1.45418
Il6st-Il6ra	2	Predicted	0.0036								Nfkb1	Birc3	1.45117
Irak1	2	Predicted	0								Nfkbib	Sfpq	1.4492
Jun-Fosb	2	Predicted	0.0024								Ccl22	Ccr2	1.44144
Lck	2	Predicted	0								Srf	Egr2	1.43855
Oasl1	2	Late	0.0062								Jak2	Pik3r5	1.43762
Nfkb1-Rela	2	Predicted	0.0044								Nfatc1	Ptgs2	1.43546
Cd274	1.98554	Late	0.0054								Ralgds	Rac3	1.43032
Psmb7	1.9811	Late	0								Top1	Eif2ak2	1.42819
Tnxb	1.97728	Predicted	0.0002								Jak2	Hsp90aa1	1.41642
Stip1	1.97599	Intermediate	0								Egr2	Fasl	1.41442
Mdm2	1.97467	Early	0.001								Rela	Irf1	1.399
Abl1	1.97461	Predicted	0								Jak2	Raf1	1.39866
Cd14	1.96936	Early	0								Rps6ka2	Atf4	1.39705
Hck	1.96645	Late	0.0002								Rps6ka2	Hras1	1.39705
Ptpn1	1.95506	Late	0								Rps6ka2	Kras	1.39705
Acpp	1.95238	Late	0.004								Igf1	Rps6ka2	1.39705
Il10ra	1.93936	Early	0.0002								Ins1	Rps6ka2	1.39705
Tnfrsf1b	1.93298	Late	0								Ins2	Rps6ka2	1.39705
Btg2	1.9321	Early	0.0034								Mapk7	Rps6ka2	1.39705
Myd88-Tollip-Tirap	1.93102	Predicted	0.0036								Myd88	Irf1	1.38835
Insr	1.92428	Predicted	0								Rela	Tlr2	1.37971
Cdkn1a	1.90961	Late	0.0022								Rel	Il12b	1.37468
Gpi1	1.90202	Early	0.0026								Pabpc4	Eif2ak2	1.36662
Eif4a1	1.8982	Intermediate	0								Efna5	Epha4	1.36215
Igf1r	1.89682	Late	0								Src	4930544G11Rik	1.35217
H2-T23	1.89428	Late	0.0034								Src	Arhgap5	1.35217
CR974586.2	1.88235	Predicted	0.0102								Src	Cdc42	1.35217
CT868723.4	1.88235	Predicted	0.0122								Src	Elmo1-Dock2	1.35217
Dnaja3	1.88235	Predicted	0								Src	Gjd2	1.35217
Gm13305	1.88235	Predicted	0.0118								Src	Hcls1	1.35217
Gm2002	1.88235	Predicted	0.011								Src	Kras	1.35217
Il11ra1	1.88235	Predicted	0.012								Src	Map3k2	1.35217
Il13ra1	1.88235	Predicted	0.0114								Src	Nras	1.35217
Il13ra2	1.88235	Predicted	0.0098								Src	Pik3ca	1.35217
Il22ra1	1.88235	Predicted	0.0104								Src	Pik3cb	1.35217
Il22ra2	1.88235	Predicted	0.0114								Src	Pik3cg	1.35217
Il28ra	1.88235	Predicted	0.0106								Src	Pik3r2	1.35217
Il9r	1.88235	Predicted	0.0126								Src	Pik3r3	1.35217
Lifr	1.88235	Predicted	0.0148								Src	Rac1	1.35217
Cntfr	1.88235	Predicted	0								Src	Rac2	1.35217
Il10rb	1.88235	Predicted	0								Src	Rac3	1.35217
Il2rb	1.88235	Predicted	0								Src	Rhoa	1.35217
Socs5	1.88235	Predicted	0.0026								Src	Shc2	1.35217
Dusp5	1.87784	Early	0.0006								Src	Shc3	1.35217
Fhl3	1.87373	Intermediate	0								Src	Shc4	1.35217
C1ra	1.87037	Late	0.0002								Egfr-Egfr	Src	1.35217
Rbl1	1.81992	Predicted	0.0008								Gnai1	Src	1.35217
Rbl2	1.81992	Predicted	0.0008								Gnai2	Src	1.35217
Ywhab	1.81656	Early	0								Itga1	Src	1.35217
Calm2	1.80613	Predicted	0								Itga10	Src	1.35217
Adrbk1	1.80613	Predicted	0.0092								Itga2	Src	1.35217
Grk1	1.80613	Predicted	0.0008								Itga2b	Src	1.35217
Grk5	1.80613	Late	0								Itga4	Src	1.35217
Ptk2b	1.80613	Predicted	0								Itga5	Src	1.35217
Xaf1	1.7948	Late	0.0056								Itga6	Src	1.35217
Psmb5	1.7863	Predicted	0.0004								Itga7	Src	1.35217
Il3ra	1.78524	Late	0.0116								Itga9	Src	1.35217
Ero1l	1.77294	Early	0.0032								Itgal	Src	1.35217
Parp10	1.74675	Late	0.0048								Itgb1	Src	1.35217
Osm	1.74548	Early	0.0006								Itgb2	Src	1.35217
Fth1	1.74479	Late	0.0018								Itgb2l	Src	1.35217
Tgif1	1.73701	Early	0.0014								Itgb5	Src	1.35217
B2m	1.72002	Late	0.001								Itgb6	Src	1.35217
Efna1	1.71889	Predicted	0.001								Itgb7	Src	1.35217
Ngef	1.71889	Predicted	0.0092								Itgb8	Src	1.35217
Rasa1	1.71889	Predicted	0								Pdgfra	Src	1.35217
H3f3b	1.71695	Late	0.0016								Prkcb	Src	1.35217
Ncald	1.7088	Predicted	0.002								Rps6ka2	Nras	1.33849
Brca1	1.70532	Predicted	0								Jak2	Ccr2	1.32782
Lmo4	1.70531	Late	0.0052								Mapk14	Il6	1.32556
Flt3	1.70489	Predicted	0.0008								Jak2	Ptprj	1.31997
Bcr	1.70489	Predicted	0.0062								Irf9	Fos	1.31452
Pias3	1.70489	Predicted	0								Tab2	Eif2ak2	1.31316
Pias2	1.70489	Predicted	0.0012								Ptpn6	Irf1	1.30541
Pias4	1.70489	Predicted	0								Itga8	Src	1.29832
Pim1	1.70489	Predicted	0.0008								Tollip	Eif2ak2	1.28807
Socs2	1.70489	Predicted	0.0104								Map3k14	Nfkb1	1.27359
Socs7	1.70489	Predicted	0.0096								Jak2	Ptpn6	1.26306
Tnfsf11	1.70489	Predicted	0.0004								F10	F2	1.26235
Pias1	1.70489	Predicted	0.0004								Rxra	Nfkb1	1.25399
Cish	1.70489	Early	0.001								Jak2	Hspa8	1.25154
Ifrd1	1.70424	Early	0.0032								Jak2	Sirpb1a	1.2437
Tap2	1.69835	Late	0.0066								Rela	Traf1	1.24183
Gnao1	1.68437	Predicted	0								Irf1	Il7r	1.23791
Ncor2	1.68384	Intermediate	0								Mapkapk2	Hspb1	1.23421
Klf4	1.68265	Early	0								Hspb1	Nfkb1	1.2342
Pttg1	1.6814	Late	0								Tlr2	Tollip	1.23318
Plk2	1.68003	Early	0.001								Src	Efna5	1.23122
Dusp6	1.6798	Early	0.002								Nfkbib	Ncor2	1.23063
Prdm1	1.67889	Early	0.007								Map3k5	Eif2ak2	1.22748
Psme1	1.67863	Late	0.0006								Cxcr4	Ptpn6	1.22696
Ly6e	1.67184	Late	0.006								Met	Ctnnd1	1.22348
Marco	1.66779	Late	0.0016								Met	Hras1	1.22348
Crtc2	1.66774	Intermediate	0								Met	Kras	1.22348
Irf2	1.65379	Intermediate	0								Figf	Met	1.22348
Hspa4l	1.65355	Early	0								Mdm2	Met	1.22348
Cd209a	1.65199	Predicted	0								Pgf	Met	1.22348
Fabp3	1.63556	Late	0.0014								Smurf1	Met	1.22348
Ptges	1.62536	Late	0.0064								Smurf2	Met	1.22348
Ptgds	1.62536	Predicted	0.0048								Traf6	Met	1.22348
Malt1	1.6231	Early	0.0004								Vegfa	Met	1.22348
Rock1	1.62126	Predicted	0								Vegfb	Met	1.22348
Rgs2	1.6195	Late	0								Vegfc	Met	1.22348
Itgb2l	1.61638	Predicted	0								Wwp1	Met	1.22348
Gch1	1.61372	Late	0.005								Met	Nras	1.22348
Mlkl	1.61283	Late	0.008								Met	Pik3ca	1.22348
Ripk3	1.61283	Predicted	0								Met	Pik3cb	1.22348
Mlh1	1.60465	Predicted	0								Met	Pik3cg	1.22348
Socs4	1.60363	Predicted	0.002								Met	Pik3r2	1.22348
Ube2d3	1.59871	Predicted	0								Met	Pik3r3	1.22348
Pcna	1.59541	Predicted	0								Met	Plxnb3	1.22348
Nfil3	1.58773	Early	0.0046								Met	Ptk2	1.22348
Rhod	1.57556	Predicted	0								Plxnb3	Rnd1	1.22348
Gnal	1.57511	Predicted	0.004								Met	Shc2	1.22348
Olfr1033	1.57511	Intermediate	0.0018								Met	Shc3	1.22348
Arhgap5	1.55767	Predicted	0								Src	Pik3r5	1.22204
Serpine1	1.55745	Early	0.0036								Hspa9	Traf1	1.21766
Nr4a2	1.54374	Predicted	0								Jak2	Nck1	1.21427
Hamp	1.53876	Intermediate	0.0004								Tlr2	Tlr2-Cd14	1.20195
Slc40a1	1.53876	Intermediate	0								Nfkbib	Rxra	1.19269
Plin2	1.53234	Early	0.0094								Smad1	Ptgs2	1.18937
Mmp14	1.52777	Late	0.004								Pax6	Mafb	1.18167
Hist1h1c	1.52768	Early	0.0002								Cdk1	Gja1	1.1729
Cxcl16	1.52494	Late	0								Prkaca	Gja1	1.1729
Trem1	1.52477	Early	0.004								Prkacb	Gja1	1.1729
Prdx5	1.52044	Late	0.002								Gja1	Nedd4	1.1729
Egr2	1.51842	Intermediate	0.0034								Gja1	Prkcb	1.1729
Srf	1.51842	Predicted	0								Il12a	Ebi3	1.16893
Nfatc1	1.51516	Predicted	0								Mefv	Casp4	1.16626
Ccnl1	1.50859	Early	0.0046								Met	Pik3r5	1.15769
F3	1.50377	Early	0.0006								Map2k7	Bcl10	1.15564
Fasl	1.49295	Predicted	0								Bcl10	Card9-Malt1-Bcl10	1.15564
Tiparp	1.48372	Early	0.0014								Irf2	Usp18	1.15086
Chmp4b	1.47816	Late	0.0006								Trim25	Isg15	1.14971
Sgk1	1.47566	Early	0.0008								Sfn	Trim25	1.14971
Mapk7	1.47462	Predicted	0								Jak2	Map3k5	1.14953
Ins1	1.47462	Predicted	0								Tlr2	Btk	1.14843
Ins2	1.47462	Predicted	0.0006								Cd80	Cd274	1.14102
Igf1	1.47462	Late	0.004								Irf3	Cd80	1.14102
Cav1	1.47443	Late	0.003								Jak2	Pik3cd	1.13778
Chuk	1.47283	Predicted	0								Cdc42	Eif2ak2	1.13756
Ccl6	1.46333	Late	0								Ripk2	Mapk1	1.13618
Sdc3	1.46075	Late	0.0002								Ripk2	Mapk10	1.13618
Rbm7	1.45815	Early	0.0038								Ripk2	Mapk11	1.13618
Rel	1.45101	Early	0.0028								Ripk2	Mapk12	1.13618
Psma6	1.4495	Late	0.0038								Ripk2	Mapk13	1.13618
F10	1.4493	Intermediate	0								Ripk2	Mapk14	1.13618
Pabpc4	1.4425	Intermediate	0								Ripk2	Mapk3	1.13618
Efna5	1.43779	Predicted	0.0012								Ripk2	Mapk8	1.13618
Irf4	1.42792	Early	0								Ripk2	Mapk9	1.13618
Elmo1-Dock2	1.42725	Predicted	0.0192								Tab2-Map3k7	Nfkbib	1.13618
Gjd2	1.42725	Predicted	0.009								Birc2	Ripk2	1.13618
Hcls1	1.42725	Late	0.0042								Casp8	Ripk2	1.13618
Map3k2	1.42725	Predicted	0.0024								Cflar	Ripk2	1.13618
Ptprc	1.42725	Predicted	0								Tnfaip3	Ripk2	1.13618
Itga10	1.42725	Predicted	0								Ripk2	Tab2-Map3k7	1.13618
Itga7	1.42725	Predicted	0.0004								Slc9a3r1	Slco3a1	1.12845
Itgb2	1.42725	Predicted	0								Pik3r2	Arrb1	1.1193
Itgb5	1.42725	Late	0								Arrb1	Jun	1.1193
Itgb7	1.42725	Predicted	0								Arrb1	Rho	1.1193
Pdgfra	1.42725	Predicted	0.0058								Arrb1	S100a9	1.1193
Itga6	1.42725	Predicted	0.0004								Rap1b	Mapk10	1.11004
Itga2	1.42725	Predicted	0								Rap1b	Mapk8	1.11004
Itga2b	1.42725	Predicted	0.0008								Rap1b	Mapk9	1.11004
Itga4	1.42725	Late	0								Rap1b	Raf1	1.11004
Itga9	1.42725	Predicted	0.0012								Hras1	Rap1b	1.11004
Itgal	1.42725	Predicted	0.0022								Prkacb	Rap1b	1.11004
Itgb8	1.42725	Predicted	0.0006								Rasgrp2	Rap1b	1.11004
Itgb6	1.42725	Predicted	0								Nfkbib	Nfkb1	1.10126
Tnfaip6	1.41803	Early	0.0042								Hsp90aa1	Ripk2	1.09283
Skil	1.39863	Early	0								Pik3r5	Akt1	1.0919
Irf9	1.38751	Intermediate	0.0012								Pik3r5	Akt2	1.0919
Ndrg1	1.38414	Early	0.0008								Pik3r5	Akt3	1.0919
Itga8	1.37041	Predicted	0								Pik3r5	Cdc42	1.0919
Tgfbi	1.36583	Late	0.001								Pik3r5	Dnm1	1.0919
Ivns1abp	1.36519	Late	0.0004								Pik3r5	Dnm2	1.0919
Id2	1.36483	Early	0								Pik3r5	Gsk3b	1.0919
Psmb6	1.36423	Late	0.0044								Pik3r5	Hras1	1.0919
Actb	1.36151	Early	0.001								Socs3	Irs3	1.0919
Tollip	1.3596	Intermediate	0								Pik3r5	Itk	1.0919
Fcer1g	1.35684	Late	0.0024								Pik3r5	Kras	1.0919
Arg1	1.35425	Late	0.0094								Pik3r5	Lat	1.0919
Wsb1	1.35159	Early	0.0014								Pik3r5	Mtor	1.0919
Lmnb1	1.35152	Early	0.0004								Pik3r5	Nras	1.0919
Tpst1	1.33688	Late	0.0026								Pik3r5	Pdpk1	1.0919
Cebpa	1.33559	Intermediate	0								Csf2rb	Pik3r5	1.0919
Sap30	1.33374	Late	0.0016								Csf2rb2	Pik3r5	1.0919
F2	1.33244	Predicted	0.0006								Gnai1	Pik3r5	1.0919
Rxra	1.32362	Intermediate	0								Gnai2	Pik3r5	1.0919
Hspa8	1.32103	Late	0.01								Il2ra	Pik3r5	1.0919
Nos1	1.31742	Predicted	0								Il2rg	Pik3r5	1.0919
Sirpb1a	1.31275	Intermediate	0								Il3ra	Pik3r5	1.0919
Hspa4	1.31259	Predicted	0								Irs3	Pik3r5	1.0919
Rxrg	1.30529	Predicted	0								Irs4	Pik3r5	1.0919
Btg1	1.30529	Early	0.0012								Jak3	Pik3r5	1.0919
Hspb1	1.30274	Intermediate	0.0016								Kdr	Pik3r5	1.0919
Tle1	1.30181	Predicted	0.0002								Pdgfrb	Pik3r5	1.0919
Tle3	1.30181	Late	0.0086								Pik3r5	Prkci	1.0919
Map3k5	1.29563	Intermediate	0.0002								Pik3r5	Prkcz	1.0919
Ctnnd1	1.29141	Predicted	0								Pik3r5	Ptk2	1.0919
Plxnb3	1.29141	Predicted	0.0002								Pik3r5	Ptpn11	1.0919
Smurf1	1.29141	Predicted	0								Pik3r5	Rac1	1.0919
Smurf2	1.29141	Predicted	0.0012								Pik3r5	Rac2	1.0919
Wwp1	1.29141	Predicted	0								Pik3r5	Rac3	1.0919
Ube2s	1.28661	Intermediate	0								Pik3r5	Slc2a4	1.0919
Klf6	1.28472	Early	0.0024								Pik3r5	Txk	1.0919
Smad1	1.25541	Predicted	0								Jak2	Ptprc	1.08466
Pml	1.25046	Late	0.0002								Casp1	Ripk2	1.0839
Mafb	1.24728	Intermediate	0								Skil	Glul	1.08309
Pax6	1.24728	Predicted	0.0012								Glul	Pias3	1.08309
Dtx2	1.24711	Late	0.0042								Arrb2	Dusp16	1.06954
Nedd4	1.23802	Predicted	0								Src	Pxn	1.06119
Ebi3	1.23383	Late	0.0112								Ccl3	Srgn	1.05483
Mefv	1.23101	Intermediate	0								Hsp90aa1	Eif2ak1	1.0495
S100a9	1.23088	Late	0.0014								Hsp90aa1	Eif2ak3	1.0495
Il15	1.22067	Late	0.0034								Hsp90aa1	Hsf1	1.0495
Cd47	1.21942	Late	0								Irs4	Hsp90aa1	1.0495
Rab8b	1.21544	Intermediate	0								Ndrg1	Hsp90aa1	1.0495
Sfn	1.21354	Predicted	0								Nlrp3	Hsp90aa1	1.0495
Btk	1.21219	Intermediate	0								Pdpk1	Hsp90aa1	1.0495
Nfkbie	1.20629	Late	0								Pim1	Hsp90aa1	1.0495
Psma5	1.2052	Late	0.0066								Slc2a4	Hsp90aa1	1.0495
Cd80	1.20437	Intermediate	0.001								Vegfa	Hsp90aa1	1.0495
Pik3cd	1.20095	Intermediate	0.003								Hsp90aa1	Jun	1.0495
Moap1	1.19939	Early	0.002								Hsp90aa1	Sp1	1.0495
Tab2-Map3k7	1.19926	Predicted	0.0018								Bcl3	Psmb1	1.0476
Cenpa	1.1986	Early	0								Btk	Stat5a	1.0413
Bhlhe40	1.19266	Early	0.0054								Ccr7	Arrb2	1.04112
Pfn1	1.19257	Early	0.0016								Ccr7	Ccl2	1.04112
Slc9a3r1	1.1911	Intermediate	0.0002								Ccr7	Ccl5	1.04112
Flnc	1.19095	Predicted	0								Ccr7	Ccr10	1.04112
Blnk	1.18837	Late	0.0004								Ccr7	Cxcl10	1.04112
Ccr10	1.18204	Predicted	0								Ccr7	Gnai1	1.04112
Fosl2	1.18203	Early	0.0434								Ccr7	Gnai2	1.04112
Rho	1.18145	Predicted	0.0046								Ccr7	Jak3	1.04112
Maf	1.1797	Late	0.0016								Xrn2	Eif2ak2	1.04067
Pilrb1	1.1739	Late	0.0068								Fos	Ccl4	1.03992
Gnai3	1.17255	Intermediate	0								Irs2	Pik3r5	1.03238
Rasgrp2	1.17167	Predicted	0.018								Gnai3	Src	1.03169
Usp25	1.16432	Late	0.0074								Inpp5d	Cd300ld	1.03024
Mki67	1.16374	Early	0.0006								Ezr	Ripk2	1.02803
Rnf34	1.16057	Late	0.0006								Itga3	Src	1.02663
Dnm1	1.15253	Predicted	0.0018								Ncor2	Stat5a	1.02487
Dnm2	1.15253	Predicted	0.0004								Nr3c1	Stat5a	1.02395
Irs3	1.15253	Predicted	0.009								Relb-Nfkb2	Icam1	1.02241
Itk	1.15253	Predicted	0.0002								Ikbkb	Relb	1.02241
Mtor	1.15253	Predicted	0.0016								Ikbkg	Relb	1.02241
Pdpk1	1.15253	Predicted	0.0002								Nfkbia	Relb	1.02241
Prkci	1.15253	Predicted	0.0002								Rac1	Relb	1.02241
Ptpn11	1.15253	Predicted	0.0004								Relb	Relb-Nfkb2	1.02241
Slc2a4	1.15253	Predicted	0.008								Socs3	Cntfr	1.02138
Txk	1.15253	Predicted	0.007								Rala	Rab8b	1.01828
Kdr	1.15253	Predicted	0.0002								Ralgds	Rala	1.01828
Pdgfrb	1.15253	Predicted	0.0002								Tlr3	Pik3r5	1.01255
Casp7	1.14584	Late	0.0004								Irf1	Tlr3	1.01255
Glul	1.14323	Intermediate	0.0002								Adrb2	Egln3	1.0117
Ccng2	1.13735	Early	0.0118								Src	Actn1	1.00985
Capn1	1.13398	Predicted	0								Rps6ka2	Tsc2	1.00596
Matk	1.13311	Late	0.001								Hsp90aa1	Flt3	0.996786
Rnd3	1.13042	Early	0.005								Ccr2	Arrb1	0.995801
Ticam1	1.11466	Predicted	0								Irf4	Il10	0.993129
Srgn	1.1134	Intermediate	0								Dnm2	Pstpip1	0.991017
Ckb	1.11327	Late	0.006								Eif6	Dhx58	0.98915
Slc20a1	1.11296	Early	0.0022								Hspa4l	Eif6	0.98915
Insig1	1.11186	Early	0.0064								Ppp2cb	Eif6	0.98915
Nr1d1	1.10893	Early	0.001								Ppp2r1a	Eif6	0.98915
Rhoc	1.1079	Late	0.0024								Eif6	Oas3	0.98915
Bcl3	1.10576	Intermediate	0								Eif6	Psmb1	0.98915
Xrn2	1.09845	Intermediate	0								Eif6	Psme1	0.98915
Sh2b2	1.09757	Early	0.018								Ppp1cb	Atf2	0.987691
Stxbp3a	1.09621	Late	0.0062								Ppp1cb	Calm2	0.987691
Gpx1	1.09403	Late	0.0012								Ppp1cb	Creb1	0.987691
Cybb	1.09374	Late	0.0028								Ppp1cb	Eif2ak1	0.987691
Irs2	1.0897	Early	0.0294								Ppp1cb	Eif2ak3	0.987691
Cd300ld	1.08744	Late	0.011								Ppp1cb	Eif2ak4	0.987691
Sf1	1.08445	Intermediate	0								Ppp1cb	Grin1	0.987691
Itga3	1.08363	Predicted	0								Akt1	Ppp1cb	0.987691
Map2k1	1.08175	Late	0.0322								Akt2	Ppp1cb	0.987691
Nr3c1	1.0808	Intermediate	0								Akt3	Ppp1cb	0.987691
Relb-Nfkb2	1.07918	Predicted	0.003								Bcl2	Ppp1cb	0.987691
Rala	1.07482	Predicted	0.0006								Ccnd1	Ppp1cb	0.987691
Trib1	1.07274	Early	0.001								Ccnd3	Ppp1cb	0.987691
Txn1	1.07036	Late	0.003								Ppp1r15a	Ppp1cb	0.987691
Tlr3	1.06877	Predicted	0.003								Ptk2	Ppp1cb	0.987691
Egln3	1.06787	Intermediate	0								Rock1	Ppp1cb	0.987691
Actn1	1.06592	Intermediate	0								Atf2	Ptgs2	0.987691
Mmp8	1.06342	Late	0.0018								Mapk9	Il6	0.980055
Tsc2	1.06181	Predicted	0								Hsp90aa1	Myd88	0.97907
H2-Aa	1.06139	Early	0.0012								Prkcd	Bcl10	0.978435
Ddx5	1.06065	Early	0.0002								Fus	Eif6	0.976872
Sat1	1.04868	Early	0.0018								Map3k14	Traf1	0.975763
Gnas	1.04659	Predicted	0.005								Jak2	Mst1r	0.972629
Atf2	1.04253	Predicted	0.0112								Flnc	Furin	0.972628
Grin1	1.04253	Predicted	0.0006								Mst1r	Furin	0.972628
Nanog	1.03853	Early	0.0068								Pdgfa	Met	0.972628
Psmb4	1.0383	Late	0.0054								Furin	Pdgfa	0.972628
Fcgr2b	1.03109	Early	0.0002								Fgf1	Met	0.969008
Mst1r	1.02663	Predicted	0.0004								Hspa5	Tab2	0.967748
Pdgfa	1.02663	Predicted	0.0024								Prkce	Marcks	0.966943
Adm	1.02338	Early	0.0012								Fus	Csf1r	0.964594
Fgf1	1.02281	Predicted	0								Grb2	Fus	0.964594
Serpinb1a	1.02161	Late	0.0088								Grin2d	Fus	0.964594
Marcks	1.02063	Intermediate	0.0002								Ppp1cb	Grin2d	0.964594
Csf1r	1.01815	Predicted	0.0086								Csf1r	Pik3r5	0.964594
Grin2d	1.01815	Predicted	0.0016								Fus	Psmb7	0.964594
Usf2	1.01815	Predicted	0.0002								Usf2	Ptgs2	0.964594
Ktn1	1.01782	Intermediate	0.0002								Fus	Sfpi1	0.964594
Tubb5	1.01732	Early	0.0002								Fus	Usf2	0.964594
Itgb2l-Itgam	1.01201	Predicted	0.001								Cxcr4	Ktn1	0.964285
Dusp2	1.01034	Early	0.0024								Ktn1	Ikbke	0.964281
Zfp36l1	1.00612	Early	0.0086								Itgb2l-Itgam	Icam1	0.958777
Irak3	1.00599	Intermediate	0.0002								Irak3	Myd88	0.953073
A2m	1.00269	Predicted	0								Gna12	Hsp90aa1	0.947403
Anxa6	1.00269	Late	0.0026								Bad	Rps6ka2	0.947402
Hes1	1	Predicted	0.0002								Jak2	Agtr1a	0.947401
Agtr1a	1	Predicted	0.026								Inpp5d	Fcgr3	0.947399
Fcgr3	1	Predicted	0.0002								Furin	Adamts4	0.947399
Adamts4	1	Predicted	0								Csnk2a1	1810035L17Rik	0.947398
Ppbp	1	Predicted	0								Il1b	A2m	0.947398
Hipk2	1	Early	0								Fcgr2b	AC160982.1	0.947398
E2f1	1	Predicted	0								H2-Aa	AC160982.1	0.947398
Sept2	1	Predicted	0.0006								Tnfaip6	Acan	0.947398
1810035L17Rik	1	Late	0.0116								Erbb2	Acpp	0.947398
Acan	1	Predicted	0.0006								Rxrg	Acsl1	0.947398
Actn4	1	Predicted	0								Serpine1	Actn4	0.947398
Adcy2	1	Predicted	0.006								Adcy5	Adcy2	0.947398
Aicda	1	Predicted	0								Il1b	Adrb2	0.947398
Ar	1	Predicted	0.0002								Pik3cg	Adrbk1	0.947398
Arf1	1	Predicted	0.0022								Nfkbid	Aicda	0.947398
Arhgap26	1	Predicted	0.0052								Pik3cb	Akt1	0.947398
Atg5	1	Predicted	0								Pik3cg	Akt1	0.947398
Atp6v0d2	1	Late	0.0098								Pik3r2	Akt1	0.947398
Bad	1	Predicted	0.001								Pik3r3	Akt1	0.947398
Batf2	1	Late	0.011								Pik3ca	Akt2	0.947398
Bgn	1	Predicted	0.002								Pik3r3	Akt2	0.947398
Btrc	1	Predicted	0								Ppp2r2a	Akt2	0.947398
C2	1	Predicted	0.002								Zfp36l1	Akt2	0.947398
C3-Cfb	1	Predicted	0.0034								Pik3ca	Akt3	0.947398
Cask	1	Predicted	0.0004								Pik3cb	Akt3	0.947398
Cblc	1	Predicted	0.0076								Pik3r2	Akt3	0.947398
Ccr1	1	Predicted	0.0002								Pik3r3	Akt3	0.947398
Ccr1l1	1	Predicted	0								Rasa1	Anxa6	0.947398
Ccr6	1	Predicted	0.0006								Pnrc1	Ar	0.947398
Ccr8	1	Predicted	0								Plin2	Arf1	0.947398
Cd209b	1	Predicted	0.0008								Nos1	Arg1	0.947398
Cd209c	1	Predicted	0.0004								Insr	Arhgap26	0.947398
Cd4	1	Predicted	0								Rab7	Atp6v0d2	0.947398
Cd44	1	Predicted	0.0002								Calr	B2m	0.947398
Cd8b1	1	Predicted	0.0012								Pim3	Bad	0.947398
Cdc25c	1	Predicted	0.0084								Dazap2	Batf2	0.947398
Cfh	1	Predicted	0								Tnf	Bgn	0.947398
Chka	1	Early	0.0084								Btrc	Bst2	0.947398
Col4a1	1	Predicted	0								Enam	Bst2	0.947398
Creb3	1	Predicted	0.0024								Atf4	Btrc	0.947398
Cryab	1	Predicted	0.0056								Irf1	C2	0.947398
Csnk2b	1	Predicted	0								C1ra	C3	0.947398
Csrnp1	1	Early	0.0064								C2	C3	0.947398
Ctsc	1	Late	0.0132								Cfh	C3-Cfb	0.947398
Cx3cr1	1	Predicted	0								Elane	Camp	0.947398
Cxcr3	1	Predicted	0								Igf1r	Camp	0.947398
Cxcr5	1	Predicted	0								Prtn3	Camp	0.947398
Dazap2	1	Predicted	0.0018								Il1a	Capn1	0.947398
Dbi	1	Predicted	0.0008								Malt1	Card9-Malt1-Bcl10	0.947398
E030030I06Rik	1	Predicted	0								Plk2	Cask	0.947398
Edc4	1	Predicted	0.0018								Nlrp10	Casp1	0.947398
Efna2	1	Predicted	0.005								Il18	Casp4	0.947398
Efna4	1	Predicted	0.0148								Xiap	Casp7	0.947398
Ehf	1	Predicted	0.0004								Nos2	Cav1	0.947398
Elf3	1	Predicted	0								Sh2b2	Cblc	0.947398
Enam	1	Predicted	0.0024								Cxcl2	Ccr1	0.947398
Epha2	1	Predicted	0.0246								Cxcl2	Ccr1l1	0.947398
Erbb4	1	Predicted	0.0002								Cxcl2	Ccr6	0.947398
Erbb4-Erbb4	1	Predicted	0.0052								Cxcl2	Ccr8	0.947398
F3-F7	1	Predicted	0.0004								4930544G11Rik	Cd209a	0.947398
Farp2	1	Predicted	0.0278								4930544G11Rik	Cd209b	0.947398
Fgfr1	1	Predicted	0.0004								4930544G11Rik	Cd209c	0.947398
Flrt3	1	Early	0.0096								Cd4	Cd38	0.947398
Flt4	1	Predicted	0								Lck	Cd38	0.947398
Fosb	1	Predicted	0.0068								Il2ra	Cd4	0.947398
Foxg1	1	Predicted	0.0018								Il4ra	Cd40	0.947398
Fpr3	1	Predicted	0.0008								Map2k7	Cd40	0.947398
Gab1	1	Early	0								Arhgef12	Cd44	0.947398
Gipc1	1	Predicted	0								Lat	Cd8a	0.947398
Gna12	1	Late	0.0004								Ptprc	Cd8a	0.947398
Grk4	1	Predicted	0.0112								Lck	Cd8b1	0.947398
Hax1	1	Predicted	0.0008								Cdk1-Ccnb2	Cdc25c	0.947398
Hmgb1	1	Predicted	0.0022								Farp2	Cdc42	0.947398
Hsp90b1	1	Predicted	0								Ccnb2	Cdk1	0.947398
Ifit1	1	Late	0.0188								Cdk1-Ccnb2	Cdk1	0.947398
Ifnb1	1	Predicted	0.0036								Ccnb2	Cdk2	0.947398
Igtp	1	Late	0.002								Ccnb3	Cdk2	0.947398
Il12rb2	1	Predicted	0.0124								Ccnb2	Cdkn1a	0.947398
Il1rap-Il1r1	1	Predicted	0.0222								C3	Cfb	0.947398
Il1rap-Il1r2	1	Predicted	0.0172								C3-Cfb	Cfb	0.947398
Il1rn	1	Late	0.0158								Adm	Cfh	0.947398
Il6st	1	Late	0.0026								Tnf	Chuk	0.947398
Itgad	1	Predicted	0.0016								Ppp1ca	Ckb	0.947398
Itgb4	1	Predicted	0.003								Osm	Col4a1	0.947398
Khdrbs3	1	Predicted	0.0002								Nfil3	Creb3	0.947398
Lgals3	1	Predicted	0								Mafb	Cryab	0.947398
Magi1	1	Predicted	0.0002								Gpi1	Csnk2a1	0.947398
Mbd1	1	Predicted	0.0002								Capn1	Ctsc	0.947398
Med12	1	Predicted	0.002								Cxcl2	Cx3cr1	0.947398
Megf10	1	Predicted	0								Ccr1	Cxcl10	0.947398
Mmp19	1	Late	0.0084								Ccr10	Cxcl10	0.947398
Mmp2	1	Predicted	0.0012								Ccr1l1	Cxcl10	0.947398
Mmp9	1	Predicted	0.0002								Ccr8	Cxcl10	0.947398
Mov10	1	Late	0.008								Cx3cr1	Cxcl10	0.947398
Ndn	1	Predicted	0.0006								Cxcr3	Cxcl10	0.947398
Nfe2	1	Predicted	0.0006								Cxcr5	Cxcl10	0.947398
Nfe2l1	1	Predicted	0.0006								Cxcl2	Cxcr3	0.947398
Nfkbid	1	Early	0.009								Grk4	Cxcr4	0.947398
Nlrp10	1	Predicted	0.0004								Cxcl2	Cxcr5	0.947398
Nlrp2	1	Predicted	0								Pla2g4a	Cybb	0.947398
Ntrk1	1	Predicted	0.0036								Tle1	Dazap2	0.947398
Ntrk2	1	Predicted	0								Atg5	Ddx58	0.947398
Parp12	1	Late	0.0142								Casp8	Ddx58	0.947398
Pcbp2	1	Predicted	0								Pcbp2	Ddx58	0.947398
Pdia3	1	Predicted	0.0026								Prkca	Ddx58	0.947398
Pim3	1	Early	0.0078								Prkcb	Ddx58	0.947398
Pla2g4a	1	Late	0.0026								Traf3	Ddx58	0.947398
Plat	1	Intermediate	0.0022								Mavs	Dhx58	0.947398
Pld1	1	Predicted	0.0034								Notch4	Dtx2	0.947398
Ppara	1	Predicted	0.0012								Ppbp	Efna1	0.947398
Ppara-Rxra	1	Predicted	0								Epha2	Efna2	0.947398
Prex1	1	Predicted	0.0188								Map2k4	Efna4	0.947398
Prnp	1	Predicted	0								Ereg	Egfr	0.947398
Prtn3	1	Predicted	0.0024								Areg	Egfr-Egfr	0.947398
Psma2	1	Late	0								Ereg	Egfr-Egfr	0.947398
Ptger1	1	Predicted	0.007								Nfkbiz	Ehf	0.947398
Rab7	1	Predicted	0.0012								Nfe2l2	Eif2ak3	0.947398
Rbbp8	1	Predicted	0.0016								Ppp1ca	Eif2ak4	0.947398
Rcc1	1	Predicted	0								Ehf	Elf3	0.947398
Ripk1	1	Predicted	0								Bgn	Enam	0.947398
Saa3	1	Late	0.005								Cited2	Ep300	0.947398
Scgb3a1	1	Predicted	0.0106								Pik3r2	Epha2	0.947398
Set	1	Predicted	0.004								Efna2	Epha4	0.947398
Sh2d1a	1	Predicted	0.0018								Efna4	Epha4	0.947398
Shisa5	1	Late	0.0126								Errfi1	Erbb2	0.947398
Sirt2	1	Predicted	0.0048								Pgf	Erbb2	0.947398
Slamf7	1	Late	0.01								Ereg	Erbb4	0.947398
Slc7a8	1	Late	0.0184								Ereg	Erbb4-Erbb4	0.947398
Smad3	1	Predicted	0								F3-F7	F10	0.947398
Sox9	1	Predicted	0.0002								F3	F3-F7	0.947398
Sp140	1	Late	0.0088								Src	Farp2	0.947398
Srebf2	1	Predicted	0.0002								Plcg2	Fcer1g	0.947398
Srsf2	1	Predicted	0.0006								Lat	Fcgr1	0.947398
Tfap2b	1	Predicted	0.0004								Flrt3	Fgfr1	0.947398
Tfcp2	1	Predicted	0.0008								Shc3	Flt4	0.947398
Tgtp1	1	Predicted	0.002								Atf4	Fos	0.947398
Thra	1	Predicted	0.0002								Creb3	Fos	0.947398
Tjp1	1	Predicted	0.0002								Hras1	Fos	0.947398
Tnfrsf9	1	Predicted	0.0004								Kras	Fos	0.947398
Tnip3	1	Early	0.0098								Nras	Fos	0.947398
Trex1	1	Late	0.0124								Atf4	Fosb	0.947398
Trim23	1	Predicted	0								Hes1	Foxg1	0.947398
Trim71	1	Predicted	0.004								AC122379.1	Foxo3	0.947398
Tspo	1	Late	0.0148								E030030I06Rik	Foxo3	0.947398
Uba7	1	Predicted	0.0018								Sgk1	Foxo3	0.947398
Umod	1	Predicted	0.0006								Ywhab	Foxo3	0.947398
Upp1	1	Late	0.012								Camp	Fpr2	0.947398
Vcam1	1	Predicted	0.0022								Fpr3	Fpr2	0.947398
Vim	1	Predicted	0								Camp	Fpr3	0.947398
Znfx1	1	Late	0.01								Shc4	Gab1	0.947398
Slc9a3r2	1	Predicted	0								Csnk2b	Gbp2	0.947398
Notch4	1	Predicted	0								Gsk3b	Gbp2	0.947398
Eif3c	1	Predicted	0								Magi1	Gbp2	0.947398
AC122379.1	0.999999	Predicted	0								Mapk10	Gch1	0.947398
Acta1	0.999999	Predicted	0								Rgs1	Gipc1	0.947398
Rb1	0.999999	Early	0								Ptpn1	Glrx	0.947398
Calr	0.999996	Predicted	0.0002								Arhgef12	Gna12	0.947398
Gtf2b	0.997408	Early	0.005								Adcy5	Gnai1	0.947398
Ddx39	0.99178	Early	0.0168								Rgs1	Gnao1	0.947398
Rnf31	0.986713	Late	0.0144								Pnrc1	Grb2	0.947398
Hmox2	0.984354	Late	0.004								Shc4	Grb2	0.947398
Hif1a	0.983172	Late	0.0426								Rho	Grk1	0.947398
Snx18	0.980288	Early	0.0072								Calm2	Grk4	0.947398
Sos1	0.980288	Predicted	0								Agtr1a	Grk5	0.947398
Gpsm2	0.979781	Late	0.0012								Pik3r3	Gsk3b	0.947398
Crp	0.97969	Predicted	0.0132								AC160982.1	H2-M2	0.947398
Eif4a2	0.975775	Early	0.028								Cd8a	H2-M2	0.947398
Pde3b	0.975098	Late	0.0074								Cd8a	H2-T22	0.947398
Tirap	0.971916	Predicted	0.0016								Cd8b1	H2-T22	0.947398
Icam2	0.970968	Predicted	0.0004								AC160982.1	H2-T23	0.947398
H2-Ab1	0.970841	Intermediate	0								AC160982.1	H2-T24	0.947398
Anxa5	0.967597	Late	0.012								Cd8a	H2-T24	0.947398
H2-Eb1	0.967201	Early	0.0014								Nfe2	H3f3b	0.947398
Dok1	0.965721	Predicted	0								Il1a	Hax1	0.947398
Pgd	0.964675	Early	0.0046								Il1b	Hmgb1	0.947398
Rnf41	0.9591	Predicted	0.0022								Adamts4	Hp	0.947398
Wt1	0.958851	Predicted	0.0002								Nlrp3	Hsp90b1	0.947398
Ube2d1	0.958779	Predicted	0.0004								Phlda1	Hspa4	0.947398
Atm	0.953992	Predicted	0								Phlda1	Hspa4l	0.947398
Cd22	0.952977	Predicted	0								E2f1	Ifi202b	0.947398
Tec	0.952977	Early	0.0002								Trp53	Ifi202b	0.947398
Shbg	0.952381	Predicted	0								Nmi	Ifi35	0.947398
Brd2	0.950748	Early	0.0094								Eif3c	Ifit1	0.947398
Siglece	0.949435	Late	0.0184								Ifnar1	Ifnb1	0.947398
Tgfbr1	0.947564	Late	0.0162								Ifngr1	Ifng	0.947398
Dab2	0.947341	Intermediate	0.0002								Ifngr2	Ifng	0.947398
Vdac1	0.947328	Early	0.0018								Pdia3	Ifng	0.947398
Stambp	0.947059	Predicted	0.0012								Arhgef12	Igf1r	0.947398
Rhoq	0.946389	Intermediate	0								Tgtp1	Igtp	0.947398
Copb1	0.94638	Predicted	0								Map3k2	Ikbkb	0.947398
Lilrb4	0.942509	Early	0.0054								Ppp1r15a	Ikbkb	0.947398
Dedd2	0.940858	Early	0.0008								Tnf	Ikbkb	0.947398
2810417H13Rik	0.936866	Predicted	0								Tnip3	Ikbkg	0.947398
Lepr	0.935779	Early	0								Cd209b	Il10	0.947398
Gnl3	0.935729	Late	0								Cd209c	Il10	0.947398
Ppp1r10	0.931761	Early	0.0034								Il10rb-Il10ra	Il10ra	0.947398
Ppp1cc	0.931043	Predicted	0.0084								Il10rb-Il10ra	Il10rb	0.947398
Il18bp	0.925814	Late	0.0122								Il12rb2-Il12rb1	Il12rb1	0.947398
Fyb	0.925695	Late	0.0038								Il23a	Il12rb1	0.947398
Mafk	0.920778	Intermediate	0.0002								Il12rb2-Il12rb1	Il12rb2	0.947398
Ranbp1	0.916069	Early	0								Il2rg	Il15	0.947398
Gzmb	0.913622	Predicted	0.0004								Il1rap-Il1r1	Il1r1	0.947398
Serpinb9	0.91362	Late	0.0132								Il1a	Il1r2	0.947398
Casp9	0.911032	Intermediate	0.0018								Il1b	Il1r2	0.947398
Cyb5	0.90945	Early	0.0644								Il1rap-Il1r2	Il1r2	0.947398
Por	0.90945	Predicted	0.0238								Il1a	Il1rap-Il1r1	0.947398
Map2k3	0.908164	Predicted	0.001								Il1a	Il1rap-Il1r2	0.947398
Des	0.905794	Predicted	0.004								Il1r1	Il1rn	0.947398
Gyg	0.905794	Early	0.0096								Socs4	Il2rb	0.947398
Trim7	0.905794	Predicted	0.0086								Il6st-Il6ra	Il6ra	0.947398
Cbl	0.904163	Predicted	0.0002								Il6st-Il6ra	Il6st	0.947398
Ctnnb1	0.904163	Predicted	0.0004								Ppp2r2c	Irak1	0.947398
Il1rap	0.902945	Intermediate	0								Il12rb1	Irf3	0.947398
Igfbp3	0.902022	Predicted	0.002								Il23a	Irf5	0.947398
Dyrk2	0.901586	Intermediate	0								Crebbp	Irf7	0.947398
Msn	0.901386	Late	0.0008								Irak1	Irf7	0.947398
Echs1	0.901269	Intermediate	0.0004								Smad3	Irf7	0.947398
Dnajb1	0.898227	Early	0.0002								Ticam1	Irf7	0.947398
Stk38	0.89165	Intermediate	0								Ddx58	Isg15	0.947398
Rapgef2	0.888041	Early	0.0058								Elf3	Isg15	0.947398
Rras	0.888041	Predicted	0.0006								Nedd4	Isg15	0.947398
Apbb3	0.885811	Early	0.0114								2013-09-02	Isg15	0.947398
Bag6	0.885701	Predicted	0								Uba7	Isg15	0.947398
Tmbim6	0.883783	Late	0.0136								Ube2d3	Isg15	0.947398
Spp1	0.883143	Predicted	0.001								Actn4	Itga2	0.947398
Cacybp	0.878682	Late	0.0018								Il7r	Itga2b	0.947398
Hdac1	0.877756	Late	0.0024								Arhgap5	Itga5	0.947398
Npepps	0.868526	Early	0.0018								Gipc1	Itga5	0.947398
Gmip	0.867564	Predicted	0.0022								Vcam1	Itgad	0.947398
Dcp2	0.866668	Intermediate	0								Hsp90b1	Itgal	0.947398
Arhgef3	0.859123	Early	0.0082								Ccnd1	Itgb1	0.947398
Tra2b	0.858784	Intermediate	0								Prkca	Itgb4	0.947398
Rab5c	0.856815	Late	0.0044								Ccr6	Jak2	0.947398
Rin2	0.856813	Intermediate	0.0004								Atf4	Jun	0.947398
Katna1	0.856367	Late	0.0032								Egr1	Jun	0.947398
Flna	0.852288	Intermediate	0								Fosl2	Jun	0.947398
Gtpbp4	0.848301	Intermediate	0								Hras1	Jun	0.947398
Polr2f	0.846274	Early	0.0126								Kras	Jun	0.947398
Ell	0.842746	Early	0.0098								Nfe2l1	Jun	0.947398
Rxrb	0.840163	Predicted	0.0002								Nras	Jun	0.947398
Dusp4	0.836057	Early	0.0172								Fosb	Jun-Fosb	0.947398
Gna13	0.832352	Early	0.0068								Jun	Jun-Fosb	0.947398
Litaf	0.83193	Early	0.0118								Shc2	Kdr	0.947398
Tlr1	0.831288	Late	0.009								Rbm7	Khdrbs3	0.947398
Rnf19a	0.830377	Early	0.0072								Cebpb	Lcn2	0.947398
Sufu	0.830377	Predicted	0.001								Kras	Lgals3	0.947398
Calcr	0.830266	Predicted	0.001								Itgb1	Lgals3bp	0.947398
Ramp3	0.830266	Early	0.0084								Rbbp8	Lmo4	0.947398
Map3k8	0.824333	Early	0.002								Stat1	Ly6a	0.947398
Gadd45g	0.823763	Early	0.0068								Stat3	Ly6a	0.947398
Ppard	0.823763	Predicted	0.001								Fcgr3	Ly6e	0.947398
Ppard-Rxra	0.823763	Predicted	0.0008								Sox9	Maf	0.947398
App	0.81561	Predicted	0								Il6ra	Magi1	0.947398
Atf1	0.814875	Predicted	0.0012								Tnf	Map3k7	0.947398
Gabpb1	0.814875	Early	0.0108								Dusp2	Mapk1	0.947398
Itga11	0.812967	Predicted	0.0022								Dusp5	Mapk1	0.947398
Batf	0.81048	Intermediate	0								Ier3	Mapk1	0.947398
Pdc	0.806131	Predicted	0.491								Zfp36	Mapk1	0.947398
Chaf1a	0.804327	Predicted	0.0002								Dusp1	Mapk11	0.947398
Clcf1	0.804258	Early	0.0126								Dusp6	Mapk12	0.947398
Actg1	0.802988	Predicted	0.0004								Dusp1	Mapk8	0.947398
Dnajb4	0.802691	Early	0.0184								Scgb3a1	Marco	0.947398
Oprm1	0.802691	Predicted	0.0002								Nanog	Med12	0.947398
Plekho1	0.800514	Intermediate	0								Cblc	Met	0.947398
Yy1	0.800451	Predicted	0								Il20ra	Mlh1	0.947398
Msr1	0.79579	Early	0.0132								Cdk1	Mlkl	0.947398
Rbm39	0.788892	Early	0.01								Mmp2	Mmp14	0.947398
Clec4a1	0.784027	Late	0.0152								Acan	Mmp19	0.947398
Hnrnpm	0.774008	Early	0.0014								Il1b	Mmp2	0.947398
Fn1	0.773233	Predicted	0.0008								Umod	Mmp8	0.947398
Tpd52	0.773086	Early	0.0122								Areg	Mmp9	0.947398
Tpd52l1	0.773086	Predicted	0.0058								Trim71	Mov10	0.947398
Ywhaz	0.773086	Predicted	0.0002								Myc	Mxd1	0.947398
Erp29	0.772937	Predicted	0.004								Tubb5	Ncald	0.947398
Fabp4	0.772062	Early	0.024								Il1a	Ndn	0.947398
Gtf2i	0.76714	Late	0.0296								Maff	Nfe2	0.947398
H2-T3	0.764546	Predicted	0.0012								Maff	Nfe2l1	0.947398
Csf3r	0.763197	Predicted	0.001								Nfkbia	Nfkb1-Rela	0.947398
Lyn	0.763062	Late	0.0002								Nfkbiz	Nfkb2	0.947398
Got1	0.7597	Early	0.0148								Il1b	Nlrp10	0.947398
Zap70	0.755057	Predicted	0								Il1b	Nlrp2	0.947398
Ctsb	0.751949	Predicted	0.0008								Brca1	Nmi	0.947398
Cdkn2a	0.75033	Predicted	0.0002								Myc	Nmi	0.947398
H3f3a	0.74675	Predicted	0								Shc2	Ntrk1	0.947398
Tob1	0.741778	Early	0.0084								Shc3	Ntrk2	0.947398
Ptpn2	0.736848	Early	0.0056								Mbd1	Oasl1	0.947398
Lsm2	0.736729	Predicted	0								Thra	Oasl1	0.947398
Lsm7	0.736729	Early	0.008								Myc	Parp10	0.947398
Zfand5	0.734878	Early	0.0036								Mlh1	Parp12	0.947398
Cry1	0.724055	Intermediate	0.0004								Hipk2	Pax6	0.947398
Gusb	0.723885	Early	0.0404								Pgf	Pdgfra	0.947398
Crem	0.721533	Early	0.0088								Errfi1	Pdgfrb	0.947398
Sertad1	0.718935	Early	0.013								Ero1l	Pdia3	0.947398
Epha8	0.718892	Predicted	0.0118								Dnm1	Pias1	0.947398
Ppp1r3b	0.712674	Early	0.037								Ar	Pias2	0.947398
Ndel1	0.711334	Early	0.0034								Erbb2	Pik3r5	0.947398
Mknk2	0.707183	Early	0.015								Erbb4-Erbb4	Pik3r5	0.947398
Cyfip2	0.703477	Predicted	0								Fgfr1	Pik3r5	0.947398
Fxr1	0.703477	Early	0.0054								Ntrk1	Pik3r5	0.947398
Ap4b1	0.70229	Early	0.0102								Cdc25c	Pkn1	0.947398
Tbk1	0.701108	Early	0.0054								Rhoa	Pkn1	0.947398
Gltscr2	0.699672	Early	0.0092								Arhgap26	Pkn3	0.947398
Csda	0.698474	Early	0.0074								Pld1	Pkn3	0.947398
Ptgir	0.698309	Early	0.0152								Gnas	Pla2g4a	0.947398
Cdc42ep4	0.698274	Early	0.0154								Sp1	Plat	0.947398
Erh	0.69794	Early	0.0108								Arf1	Pld1	0.947398
Hmgb2	0.69543	Early	0.005								Ccnb3	Plk1	0.947398
Pou2f2	0.69543	Predicted	0								Cdk1-Ccnb2	Plk1	0.947398
Hexim1	0.693599	Early	0.0134								Ncald	Pnp	0.947398
Ran	0.692377	Early	0.0048								Gadd45a	Ppara	0.947398
Hopx	0.691455	Early	0.0148								Ppara	Ppara-Rxra	0.947398
Atp7a	0.691281	Predicted	0.0026								Csrnp1	Ppp1ca	0.947398
Cp	0.691281	Predicted	0.0006								Prex1	Ppp1ca	0.947398
Psmc5	0.690865	Early	0.001								Tnf	Ppp1ca	0.947398
Akp3	0.687805	Predicted	0.0016								Ccng2	Ppp2ca	0.947398
Apoa1	0.687805	Predicted	0.003								Nos2	Ppp2ca	0.947398
Gpld1	0.687805	Predicted	0.0022								Pik3r5	Prex1	0.947398
Adora2b	0.68526	Intermediate	0.003								Adcy5	Prkaca	0.947398
Ccr3	0.684374	Predicted	0								Adcy2	Prkacb	0.947398
Hdac2	0.684036	Predicted	0								Adcy5	Prkacb	0.947398
Hist1h2bg	0.684036	Early	0.0066								Adcy5	Prkca	0.947398
Fhl2	0.678027	Predicted	0								Ifnar2	Prkcb	0.947398
Cftr	0.676966	Predicted	0.0002								Pik3cb	Prkce	0.947398
Pdzd3	0.676966	Predicted	0.0018								Plcg1	Prkce	0.947398
Cdkn1b	0.676669	Early	0.003								Adcy5	Prkcz	0.947398
Hbp1	0.674997	Early	0.005								Ier3	Prnp	0.947398
Chd1	0.674063	Early	0.0114								Il1b	Prtn3	0.947398
Cmtm3	0.673672	Early	0.0152								Psma3	Psma2	0.947398
Cd247	0.671843	Predicted	0.0008								Cryab	Psma3	0.947398
Scgb3a2	0.667795	Predicted	0.0022								Ppp2ca	Psma5	0.947398
Klf2	0.667327	Early	0.0162								Ppp2ca	Psma6	0.947398
S100a13	0.665399	Predicted	0.0018								Ppp2ca	Psmb10	0.947398
Tuba3a	0.660117	Predicted	0.0004								Psmb1	Psmb10	0.947398
Ubtf	0.659295	Early	0.0016								Plk1	Psmb4	0.947398
Psme2b-ps	0.654592	Predicted	0.001								Pik3r1	Psmb5	0.947398
Htt	0.654132	Predicted	0.001								Ppp2ca	Psmb6	0.947398
Sh3glb1	0.654132	Early	0.0068								Ppp2ca	Psmb8	0.947398
6430527G18Rik	0.653794	Early	0.0016								Psmb1	Psmb8	0.947398
Sh3bp2	0.652764	Early	0.0112								Psmb7	Psmb9	0.947398
Creb5	0.652693	Early	0.034								Il7r	Psme2	0.947398
Arhgef12-Rhoa	0.651994	Predicted	0.0018								Egfr	Ptgds	0.947398
Gsk3a	0.65081	Predicted	0.0002								Ptgds	Ptger1	0.947398
Prkd3	0.65081	Early	0.0074								Ptger1	Ptges	0.947398
Csrp2	0.64484	Early	0.0382								Cdk1	Pttg1	0.947398
Fes	0.644344	Early	0.031								Ppp2r1b	Rab7	0.947398
Plxna4	0.644344	Predicted	0.0084								Elmo1-Dock2	Rac1	0.947398
Bop1	0.638564	Early	0.003								Ngef	Rac1	0.947398
Pold4	0.637256	Early	0.015								Nras	Rasgrp2	0.947398
Cblb	0.636067	Predicted	0								Rbl2	Rbbp8	0.947398
Cenpb	0.634447	Early	0.0032								Chka	Rcc1	0.947398
Hbegf	0.631633	Early	0.0816								Adcy5	Rgs2	0.947398
Ptger2	0.62536	Intermediate	0.0118								Hras1	Rhod	0.947398
Agtr1b	0.62468	Predicted	0.0306								Dnaja3	Rnf34	0.947398
Cav2	0.624259	Early	0.0024								Rnd3	Rock1	0.947398
Zfp622	0.621386	Early	0.002								Ifnb1	Rsad2	0.947398
Crlf2	0.619783	Late	0.0156								Irak1	Rsad2	0.947398
Bid	0.619308	Early	0.0098								Irf7	Rsad2	0.947398
Siva1	0.616173	Early	0.0206								Nr4a1	Rxrg	0.947398
Egf	0.615845	Predicted	0.0008								Tfcp2	Saa3	0.947398
Nrg1	0.615845	Early	0.014								Sfpi1	Scgb3a1	0.947398
Cd3d	0.615334	Predicted	0.0018								Cask	Sdc3	0.947398
Herpud1	0.615334	Early	0.0178								Pik3r2	2013-09-02	0.947398
Cyth1	0.615331	Early	0.0064								Pik3cg	Set	0.947398
Ptpn7	0.614463	Early	0.009								Zfp36	Sfn	0.947398
Taok2	0.611238	Early	0.0012								Cdc42	Sfpi1	0.947398
Usp16	0.610835	Early	0.0222								Ets2	Sfpi1	0.947398
Smad6	0.610738	Predicted	0.004								Il12rb1	Sfpi1	0.947398
Id3	0.607655	Early	0.0042								Grb2	Sh2d1a	0.947398
Selenbp1	0.604646	Early	0.0208								Trp53	Shisa5	0.947398
Hnrnph3	0.604349	Early	0.009								Ep300	Sirt2	0.947398
Tsc22d3	0.602293	Early	0.0192								Sh2d1a	Slamf7	0.947398
Ikbkap	0.600557	Predicted	0								Slc3a2	Slc7a8	0.947398
Tnfrsf1a	0.599408	Predicted	0.0002								Slc9a3r2	Slco3a1	0.947398
Nme1	0.598029	Early	0.0168								Elane	Slpi	0.947398
Sirt1	0.5947	Early	0.0034								Btg2	Smad1	0.947398
Capn2	0.591352	Early	0.0076								Il7r	Sod2	0.947398
Slbp	0.591075	Early	0.021								Med12	Sox9	0.947398
Dr1	0.587734	Predicted	0.0036								Ccnd1	Sp1	0.947398
Tbp	0.587734	Predicted	0								Cdk2	Sp1	0.947398
Gm7075	0.580174	Predicted	0.0002								Egr1	Sp1	0.947398
Nub1	0.579051	Early	0.0246								Rbl1	Sp1	0.947398
Psmd4	0.579051	Predicted	0.0008								Sirt2	Sp140	0.947398
Ube3a	0.579051	Predicted	0.0002								Csnk2a1	Sp3	0.947398
Maged1	0.57881	Early	0.0088								Ep300	Sp3	0.947398
Pja2	0.57881	Predicted	0.0006								Grin1	Sp3	0.947398
Hap1	0.578785	Predicted	0								Rb1	Sp3	0.947398
Taf1d	0.578785	Early	0.0104								Trp53	Sp3	0.947398
Cdk5	0.578132	Predicted	0.0006								Ube2i	Sp3	0.947398
Plxna3	0.578132	Predicted	0.0016								Itgad	Src	0.947398
Plxna1	0.57556	Early	0.0056								Itgb4	Src	0.947398
Ddit3	0.570802	Early	0.0054								Insig1	Srebf2	0.947398
Syk	0.569596	Predicted	0								Ccnl1	Srsf2	0.947398
Atic	0.563108	Early	0.001								Csf2rb	Stat1	0.947398
Tmem132a	0.559962	Early	0.011								Csf2rb2	Stat1	0.947398
Maz	0.558701	Early	0.0152								Ifngr1	Stat1	0.947398
Vtn	0.557448	Predicted	0								Ifngr2	Stat1	0.947398
Rcan1	0.556882	Early	0.0008								Il2rg	Stat1	0.947398
0610037P05Rik	0.555831	Early	0.014								Ppp2cb	Stat2	0.947398
Pcm1	0.555831	Predicted	0.0002								Ppp2r1b	Stat2	0.947398
Cir1	0.551365	Early	0.0036								Ppp2r2a	Stat2	0.947398
Rbpsuh-rs3	0.551365	Predicted	0								Ppp2r2b	Stat2	0.947398
Eef1a1	0.548625	Predicted	0.0004								Ppp2r2c	Stat2	0.947398
Smarcb1	0.548029	Early	0.0028								Ppp2r2d	Stat2	0.947398
Gal	0.546721	Early	0.0386								Ifngr1	Stat4	0.947398
Galr2	0.546721	Predicted	0.0386								Il12rb1	Stat4	0.947398
Gnaq	0.546721	Predicted	0.003								Il12rb2	Stat4	0.947398
Hip1	0.546346	Predicted	0								Erbb4	Stat5b	0.947398
Necap1	0.546346	Early	0.0108								Ets2	Stat5b	0.947398
Ewsr1	0.546056	Predicted	0								Il2ra	Stat5b	0.947398
Mapk1ip1	0.546056	Early	0.0188								Ifnar1	Stat6	0.947398
Chmp6	0.544168	Early	0.012								Il4ra	Stat6	0.947398
Snf8	0.544168	Predicted	0.0004								Jak3	Stat6	0.947398
Rgl2	0.543909	Early	0.0092								Prkcz	Stxbp3a	0.947398
Cobra1	0.541339	Predicted	0								Il1r2	Tab1	0.947398
Mgst1	0.541339	Intermediate	0.0024								Psmb5	Tap2	0.947398
Ltc4s	0.541338	Early	0.0128								H2-K1	Tapbp	0.947398
Mybl2	0.539102	Predicted	0.0002								Cited2	Tfap2b	0.947398
Taf11	0.538609	Predicted	0.0002								Mapk1	Tfcp2	0.947398
Taf15	0.538609	Intermediate	0								A2m	Tgfbi	0.947398
Gpbp1	0.534325	Early	0.0286								Stat1	Tgtp1	0.947398
Abhd5	0.532337	Predicted	0.0104								Btg1	Thra	0.947398
Plin1	0.532337	Predicted	0.0252								Pik3ca	Ticam1	0.947398
Dot1l	0.5321	Early	0.0122								Gjd2	Tjp1	0.947398
Mllt6	0.532096	Intermediate	0.0004								Il6st	Tle1	0.947398
Dlgap4	0.531639	Intermediate	0.0004								Foxg1	Tle3	0.947398
Hnf1a	0.529744	Predicted	0								Cd14	Tlr2-Cd14	0.947398
Cytip	0.529177	Early	0.0132								Trem1	Tlr4	0.947398
Cnksr1	0.529174	Predicted	0.0008								Tnfsf9	Tnfrsf9	0.947398
Cyth3	0.529174	Intermediate	0.0004								Vegfa	Tnxb	0.947398
Mybbp1a	0.527807	Early	0.0104								Tnfrsf9	Traf1	0.947398
Kpna4	0.525659	Intermediate	0								Traf4	Traf6	0.947398
Med21	0.525254	Early	0.0098								Traf2	Trafd1	0.947398
Tyrobp	0.524774	Predicted	0.0016								Traf3	Trafd1	0.947398
Map2k6	0.523944	Predicted	0.0006								Set	Trex1	0.947398
Sf3b3	0.523892	Early	0.0184								Gem	Trim23	0.947398
Srek1	0.523892	Predicted	0.0028								Edc4	Trim71	0.947398
Bccip	0.523508	Early	0.0006								Dbi	Tspo	0.947398
Nufip1	0.523085	Early	0.0202								Il7r	Txn1	0.947398
Gtf2e2	0.522795	Early	0.0054								Fas	Uba7	0.947398
Klf5	0.522795	Predicted	0								Tnfaip3	Ube2d3	0.947398
Rap2b	0.521714	Early	0.0134								Bhlhe40	Ube2i	0.947398
Twf2	0.521073	Early	0.023								Tfap2b	Ube2i	0.947398
Cops2	0.520248	Early	0.0082								Il1b	Umod	0.947398
Irf8	0.520248	Predicted	0.0016								Vim	Upp1	0.947398
Notch1	0.519293	Intermediate	0.0002								Irf3	Usp18	0.947398
Cd209g	0.518433	Predicted	0.0014								Acta1	Usp25	0.947398
Mier1	0.512426	Early	0.0236								Tnf	Vcam1	0.947398
Ruvbl1	0.511261	Early	0.001								Tgif1	Wwp1	0.947398
Sin3a	0.508949	Predicted	0.0002								Birc7	Xaf1	0.947398
Cdk11b	0.508591	Predicted	0								Gem	Ywhab	0.947398
Zranb1	0.508249	Early	0.023								Irf3	Zbp1	0.947398
Syncrip	0.506404	Predicted	0.002								Irf7	Zbp1	0.947398
Plec	0.504971	Early	0.004								Ripk1	Zbp1	0.947398
Ccr9	0.504817	Predicted	0								Ripk3	Zbp1	0.947398
Hspbp1	0.504377	Early	0.009								Megf10	Znfx1	0.947398
Plg	0.503766	Predicted	0.0042								Khdrbs3	Fus	0.947397
Phb	0.503215	Early	0.002								Srsf2	Fus	0.947397
Arih2	0.499958	Early	0.0272								Hmgb1	Irf2	0.947396
Gfi1	0.499958	Predicted	0.0022								Hax1	Arrb1	0.947395
Ebna1bp2	0.499821	Early	0.014								Plat	Calr	0.947395
Fgf3	0.499821	Predicted	0.0012								Relb	Sfpq	0.947032
Atg12	0.49809	Predicted	0.0006								Hspa5	Nck1	0.946809
Rab33b	0.49809	Early	0.008								Trim25	Ube2l6	0.945666
Serpinb8	0.492661	Early	0.003								Gtf2b	Il12b	0.944943
Prkg2	0.490033	Predicted	0.0006								Birc3	Ripk2	0.944583
Pts	0.490033	Early	0.0122								Gja1	Mapk7	0.940983
Pomp	0.489871	Late	0								Ddx39	Hipk2	0.939611
Ddx21	0.489205	Early	0.0012								Stip1	Psma3	0.936025
Zbtb16	0.48843	Predicted	0.0006								Stip1	Ripk3	0.936025
Atp7b	0.488429	Predicted	0.0026								Egfr	Stip1	0.936025
Epb4.2	0.47627	Predicted	0.0038								Prnp	Stip1	0.936025
Slc4a2	0.47627	Early	0.021								Ikbkg	Rnf31	0.93481
H2-Oa	0.472562	Early	0.0036								Ndn	Hif1a	0.931455
Apc	0.472137	Predicted	0.001								Rela	Cd40	0.929963
Bub1b	0.472137	Predicted	0.001								Rela	Cebpb	0.929963
Taf1	0.470126	Predicted	0								Rela	Fos	0.929963
Kdm6b	0.463114	Early	0.003								Rela	Fth1	0.929963
Smad2	0.463114	Intermediate	0								Rela	H2-K1	0.929963
Rbmxl1	0.458154	Predicted	0								Rela	Hsf1	0.929963
Eftud2	0.457126	Early	0.0012								Rela	Irf3	0.929963
Tlr9	0.456091	Predicted	0.0036								Rela	Lcn2	0.929963
Anapc2	0.451254	Predicted	0								Rela	Nfkb1-Rela	0.929963
F9	0.449298	Predicted	0.0088								Rela	Nfkb2	0.929963
Snapc5	0.447763	Early	0.001								Rela	Nfkbie	0.929963
Adam17	0.446677	Predicted	0.0026								Rela	Nr4a2	0.929963
Ccdc85b	0.437977	Early	0.0058								Akt1	Rela	0.929963
Mdfi	0.436108	Predicted	0								Akt2	Rela	0.929963
Myog	0.436108	Predicted	0.0008								Crebbp	Rela	0.929963
Six1	0.436107	Intermediate	0.0028								Hspa4	Rela	0.929963
Prkx	0.434032	Intermediate	0.0152								Ikbkb	Rela	0.929963
Crkl	0.430189	Predicted	0.0002								Il1r2	Rela	0.929963
Cd36	0.427247	Predicted	0.0004								Mapk1	Rela	0.929963
Thbs1	0.418027	Predicted	0.0006								Mapk10	Rela	0.929963
Prrx1	0.415083	Predicted	0.003								Mapk11	Rela	0.929963
Tgm2	0.41034	Intermediate	0								Mapk12	Rela	0.929963
Adcy9	0.409687	Predicted	0.444								Mapk14	Rela	0.929963
Azi2	0.391172	Intermediate	0.0004								Mapk3	Rela	0.929963
Camk2a	0.377141	Predicted	0.0004								Mapk9	Rela	0.929963
Col4a3	0.365832	Predicted	0.0004								Nfkbia	Rela	0.929963
Prkcg	0.36539	Predicted	0.004								Nfkbiz	Rela	0.929963
Fbl	0.364234	Predicted	0.0002								Prkcz	Rela	0.929963
Adora2a	0.36133	Intermediate	0.003								Rac1	Rela	0.929963
Flot1	0.354247	Predicted	0.002								Rac2	Rela	0.929963
Rasd1	0.352788	Predicted	0.0012								Rac3	Rela	0.929963
Ywhag	0.349996	Predicted	0								Raf1	Rela	0.929963
Shc1	0.34812	Predicted	0								Traf6	Rela	0.929963
Rbck1	0.339551	Predicted	0								Rela	Sod2	0.929963
Casp3	0.32112	Late	0								Rela	Sp1	0.929963
Tfap2c	0.313919	Predicted	0.0022								Irak2	Irak3	0.928941
Nid1	0.308166	Predicted	0.001								Sos1	Ccnd2	0.928723
Jund	0.308164	Predicted	0								Snx18	Sos1	0.928723
Plau	0.308164	Intermediate	0.0038								Il6	Crp	0.928157
Rara	0.305292	Predicted	0.001								Crp	Fcgr1	0.928149
Six3	0.301805	Predicted	0.0042								Figf	Itga9	0.925871
Pax8	0.301554	Predicted	0.0048								Vegfb	Tnxb	0.925871
Grn	0.290825	Predicted	0								Eif4a2	Eif3c	0.924448
Pram1	0.280629	Predicted	0.0004								Prkaca	Pde3b	0.923806
Cd2	0.274032	Predicted	0.0012								Cenpa	Eif4a1	0.923191
Adcy7	0.272404	Predicted	0.4518								Tirap	Irf7	0.920792
Col4a2	0.270665	Predicted	0.001								Myd88-Tollip-Tirap	Tirap	0.920792
Arhgap10	0.268683	Predicted	0.016								Cd44	Ezr	0.919893
Il23r	0.268683	Predicted	0.04								Fasl	Ezr	0.919893
Pak2	0.268683	Predicted	0.0012								Pik3r1	Ezr	0.919893
Smarca4	0.247278	Predicted	0.0012								Ptk2	Ezr	0.919893
Notch3	0.247115	Predicted	0.0012								Rhoa	Ezr	0.919893
Cct3	0.247071	Late	0.0112								Ezr	Icam2	0.919893
Csnk1a1	0.238881	Predicted	0.0008								Icam2	Itgb2l-Itgam	0.919893
Vdr	0.238697	Predicted	0.0014								Ezr	Slc9a3r2	0.919893
Bub1	0.230153	Predicted	0.0004								H2-Ab1	AC160982.1	0.919772
Cdc20	0.230153	Predicted	0								Cd14	Itgb2	0.918373
Aplp2	0.226397	Predicted	0.002								Top1	Jun	0.917147
Rassf2	0.217235	Predicted	0.0066								Top1	Oas3	0.917147
Rassf3	0.217235	Late	0.0092								Ddx5	Top1	0.917147
Nkx3-1	0.209454	Predicted	0.0006								Hist1h1c	Top1	0.917147
Rps6kb1	0.208613	Predicted	0.0006								Mki67	Top1	0.917147
Epb4.1	0.20838	Intermediate	0.0004								Ifngr2	Anxa5	0.9167
Ntrk3	0.205817	Predicted	0.0004								Dok2	Dok1	0.914922
Alb	0.19978	Predicted	0.0008								Cflar	Dok2	0.914922
Fcgrt	0.199777	Predicted	0.002								Il4ra	Dok2	0.914922
Fyn	0.199548	Predicted	0.004								Dok2	Hck	0.914922
Cbx5	0.195674	Predicted	0.0002								Pgd	Ikbke	0.913931
Mtap1a	0.193729	Predicted	0.0088								Ppp2ca	Psmb7	0.912297
Rapgef3	0.193729	Predicted	0.015								Tab2	Ripk2	0.911629
Rhob	0.193729	Predicted	0.0016								Eif4a1	Myc	0.910772
Arntl	0.192659	Predicted	0								Ppp1ca	Eif2ak3	0.910195
Prkg1	0.18606	Predicted	0								Mapk1	Il12b	0.908698
Grik2	0.185571	Predicted	0								Myd88	Irf3	0.90865
Pou4f1	0.181126	Predicted	0.0012								Myd88	Irf7	0.90865
Xpo1	0.177946	Predicted	0								Rnf41	Met	0.90865
Gm9845	0.170211	Predicted	0.0004								Bcl2	Myd88	0.90865
Habp4	0.162541	Predicted	0.0006								Myd88-Tollip-Tirap	Myd88	0.90865
Ube2f	0.160566	Intermediate	0.001								Pik3r1	Myd88	0.90865
Tyk2	0.160565	Predicted	0								Rac1	Myd88	0.90865
Ddx6	0.146126	Predicted	0.0184								Myd88	Rnf41	0.90865
Eef1a2	0.143752	Predicted	0.0044								Areg	Wt1	0.908414
Ephb2	0.138202	Predicted	0.0074								Ube2d1	Ddx58	0.908346
Skp1a	0.137352	Predicted	0								Birc7	Ube2d1	0.908346
Dhdds	0.11307	Predicted	0.0048								Gadd45a	Pcna	0.907754
Lox	0.113063	Intermediate	0.0008								Relb	Nfkb2	0.906967
Npc2	0.113063	Late	0.0082								Tiparp	Atm	0.90381
Hmgcr	0.11186	Predicted	0.01								Lcp2	Blnk	0.902849
Col4a6	0.108981	Predicted	0.0006								Lcp2	Cd22	0.902849
Bin1	0.106489	Predicted	0.0028								Lcp2	Hck	0.902849
Trim27	0.101611	Predicted	0.0002								Cd22	Hp	0.902849
Brms1	0.0977133	Predicted	0.0002								Lcp2	Lck	0.902849
Adcy8	0.0868871	Predicted	0.1404								Itk	Lcp2	0.902849
Ccnb1	0.0778789	Predicted	0.0072								Plcg1	Lcp2	0.902849
Slk	0.0778789	Predicted	0.0244								Plcg2	Lcp2	0.902849
Cops5	0.0703571	Predicted	0.0002								Tec	Lcp2	0.902849
Tfpi	0.06342	Predicted	0.0038								Txk	Lcp2	0.902849
Fam110a	0.0583991	Early	0.0026								Shbg	Acpp	0.902284
Acvr1b	0.0527727	Intermediate	0								Id2	Hes1	0.901359
Tgfb1	0.0527727	Predicted	0.0008								Brd2	E2f1	0.900737
Inhba	0.05277	Intermediate	0.0012								Traf4	Siglece	0.899493
Fpr-rs7	0.0491622	Predicted	0.0102								Cdc42	Map3k1	0.898986
Card9	0.0488865	Intermediate	0.001								Adrb2	Nos1	0.897737
Pla2g4b	0.0465868	Predicted	0.0248								Xiap	Tgfbr1	0.897721
Cltc	0.0447597	Predicted	0.0076								Dab2	Inpp5d	0.897511
Jam3	0.0410386	Predicted	0.0012								Src	Dab2	0.897509
Pou5f1	0.0385319	Predicted	0.0056								Vdac1	Ripk2	0.8975
Fgf2	0.0290318	Predicted	0.0044								Stambp	Chmp4b	0.897242
Lpar1	0.0290318	Predicted	0.002								Ube2s	Stambp	0.897242
Hoxb7	0.0254683	Predicted	0.0006								Rhoq	Copb1	0.896599
Cfhr1	0.0233784	Predicted	0.0004								Rab8b	Pxn	0.894243
Dock8	0.01562	Intermediate	0.0006								Lilrb4	Inpp5d	0.892931
Igfbp7	0.014176	Predicted	0.0008								Src	Nr3c1	0.892433
Chmp2a	0.0130628	Late	0.0032								Ikbkb	Ikbkb-Chuk-Ikbkg	0.889819
Mitd1	0.0130628	Late	0.0106								Eif4a1	2810417H13Rik	0.887585
Upf1	0.012794	Predicted	0.0002								Fhl3	Creb1	0.887585
Gde1	0.0125732	Intermediate	0.0014								2810417H13Rik	Fhl3	0.887585
Pvrl1	0.0120054	Predicted	0.012								Srebf2	Fhl3	0.887585
Psen1	0.00195763	Predicted	0								Fhl3	Itga7	0.887585
											Pstpip1	Gnl3	0.886508
											Gnl3	Oas3	0.886504
											Irak2	Myd88	0.884521
											Ccr5	Arrb1	0.883841
											Btg2	Prkca	0.883071
											Ppp1r10	Ppp1cb	0.882749
											Ppp1cc	Eif2ak1	0.882069
											Ccnd1	Ppp1cc	0.882069
											Nfkbia	Hspa9	0.881617
											Ppp2r2b	Hspa9	0.881617
											Hspa9	Nfkb2	0.881617
											Hspa9	Tnfrsf1b	0.881617
											Ntrk2	Matk	0.878516
											Il18	Il18bp	0.877115
											Lcp2	Fyb	0.877002
											Mafk	Hmox1	0.872344
											Nfe2l2	Mafk	0.872344
											Ccr2	Arrb2	0.872293
											Ccr2	Ccl2	0.872293
											Ccr2	Ccl5	0.872293
											Ccr2	Ccl6	0.872293
											Ccr2	Cxcl10	0.872293
											Ccr2	Cxcl16	0.872293
											Ccr2	Gnai2	0.872293
											Ccr2	Jak3	0.872293
											Ccr2	Pik3r1	0.872293
											Ccr2	Ppbp	0.872293
											Ccr2	Stat3	0.872293
											Ccr2	Tpst1	0.872293
											Prkci	Sfpq	0.87165
											Sfpq	Sp3	0.87165
											Sfpq	Stat6	0.87165
											Egr1	Nfatc1	0.86975
											Hsp90aa1	Tab2	0.868291
											Klf6	Klf4	0.866403
											Srgn	Gzmb	0.865564
											Gzmb	Serpinb9	0.865562
											Gnao1	Pik3r5	0.864425
											Areg	Ccnd3	0.863549
											Casp9	Bcl10	0.863111
											Ccnd2	Cdkn1a	0.861765
											Por	Hmox1	0.861611
											Cyb5	Por	0.861611
											Ifng	Psme2	0.861009
											Irak2	Il1r1	0.860393
											Map2k3	Irak2	0.860393
											Tnfaip3	Irak2	0.860393
											Eif2ak2	Map2k3	0.860393
											Irak2	Tlr4	0.860393
											Trim7	Des	0.858148
											Des	Shbg	0.858148
											Gyg	Trim7	0.858148
											Ptprj	Cbl	0.856602
											Ctnnb1	Ccnd2	0.856602
											Ptprj	Ctnnb1	0.856602
											Ptprj	Insr	0.856602
											Cbl	Jak2	0.856602
											Ptprj	Lck	0.856602
											Ptprj	Mapk3	0.856602
											Ctnnd1	Ptprj	0.856602
											Gab1	Ptprj	0.856602
											Il2rg	Ptprj	0.856602
											Lepr	Ptprj	0.856602
											Igfbp3	Igf1	0.854574
											Gpi1	Igfbp3	0.854574
											Atm	Dyrk2	0.854161
											Echs1	Ripk2	0.853864
											Ikbke	Echs1	0.853861
											Sf1	Pml	0.851132
											Trim23	Sf1	0.851132
											Vegfc	Igf1r	0.849644
											Cd8a	H2-T23	0.847242
											Arrb1	Stk38	0.844748
											Rras	Pik3r5	0.841329
											Rapgef2	Rras	0.841329
											Tank	Ddx58	0.83956
											Tank	Irf7	0.83956
											Tank	Mavs	0.83956
											Birc2	Tank	0.83956
											Copb1	Tank	0.83956
											Hspa9	Tank	0.83956
											Ier3	Bag6	0.839112
											Bag6	Mavs	0.839112
											Rac1	Il1r1	0.839069
											Bcl2l1	Tmbim6	0.837295
											Bcl2l1	Trp53	0.837295
											F2	Spp1	0.836688
											Dnaja3	Gfi1b	0.835934
											Socs3	Il10rb	0.835934
											Il2rg	Il2rb	0.835934
											Hsp90aa1	Cacybp	0.832462
											Ppp1ca	Eif2ak1	0.832177
											Dusp5	Mapk12	0.831666
											Rela	Hdac1	0.831585
											Rela	Trp53	0.829316
											Hspa5	Map3k14	0.823119
											Npepps	Eif6	0.822837
											Gem	Gmip	0.821929
											Gmip	Rhoa	0.821929
											Ikbkg	Ikbkb-Chuk-Ikbkg	0.821
											Ifnar2	Irf9	0.816516
											Tjp1	Hsp90aa1	0.814176
											Tra2b	Ivns1abp	0.813611
											Psma2	Psmb9	0.812977
											Rin2	Rab5c	0.811745
											Dyrk2	Katna1	0.811321
											Zfp36	Dcp2	0.808959
											Dcp2	Edc4	0.808959
											Crtc2	Creb1	0.806402
											Atf4	Crtc2	0.806402
											Mapk6	Foxo3	0.805633
											Mapk6	Gpx1	0.805633
											Mapk6	Ins1	0.805633
											Mapk6	Ins2	0.805633
											Ccnd3	Mapk6	0.805633
											Eif6	Gtpbp4	0.803679
											Gtpbp4	Eif2ak2	0.803678
											Ptprj	Lat	0.802896
											Polr2f	Irf1	0.801764
											Prkcd	Itga6	0.801232
											Prkcd	Itgb2l	0.801232
											Prkcd	Itgb7	0.801232
											Lmnb1	Prkcd	0.801232
											Pik3ca	Prkcd	0.801232
											Pik3cb	Prkcd	0.801232
											Il1rap	Myd88	0.800549
											Ell	Trp53	0.798416
											Rxrb	Acsl1	0.795968
											Rac3	Map3k1	0.795081
											Phlda1	Pabpc4	0.793995
											Dusp4	Mapk11	0.792079
											Flna	Itga1	0.789055
											Gna13	Prkce	0.788569
											Litaf	Stat6	0.788169
											Myd88	Tlr1	0.787561
											Sufu	Prdx5	0.786698
											Rnf19a	Sufu	0.786698
											Ccl22	Ccr7	0.786639
											Ramp3	Calcr	0.786593
											Calcr	Flnc	0.786593
											Jak2	Traf6	0.786132
											Hspa9	Tab1	0.785739
											Relb	Hspa1l	0.782221
											Map3k8	Hspa9	0.780972
											Ppard-Rxra	Fabp3	0.780432
											Gadd45g	Ppard	0.780432
											Ppard	Ppard-Rxra	0.780432
											Slc20a1	Mapk6	0.777965
											Crtc2	Atf3	0.77361
											Ywhab	Crtc2	0.77361
											Gabpb1	Atf1	0.772011
											Atf1	Creb1	0.772011
											Pxn	Itga11	0.770204
											Pxn	Itga3	0.770204
											Pxn	Itga8	0.770204
											Pxn	Itgb5	0.770204
											Ptk2b	Pxn	0.770204
											Rhoa	Pxn	0.770204
											Itga11	Src	0.770204
											Itga1	Fabp3	0.769094
											Batf	Ifi35	0.767847
											Pdc	Adrbk1	0.763727
											Calm2	Grk1	0.763727
											Gnal	Pdc	0.763727
											Chaf1a	Mbd1	0.762017
											Clcf1	Cntfr	0.761953
											Pfn1	Actg1	0.760749
											Actg1	Itgb8	0.760749
											Dnajb4	Oprm1	0.760468
											Oprm1	Arrb1	0.760464
											Ccr5	Ccr2	0.760334
											Arrb1	Map3k14	0.75857
											Plekho1	Ifi35	0.758406
											Dnajb1	Plekho1	0.758406
											Mtor	Yy1	0.758346
											Msr1	Traf6	0.75393
											Birc3	Xaf1	0.752991
											Dusp1	Mapk1	0.752109
											Rbm39	Jun	0.747395
											Psmb5	Tap1	0.744938
											Ptpn6	Clec4a1	0.742786
											Stat2	Cd274	0.740078
											Birc2	Ube2s	0.737418
											Hnrnpm	Arrb1	0.73329
											Mmp9	Fn1	0.73256
											Fn1	Lgals3bp	0.73256
											Tpd52	Tpd52l1	0.73242
											Ywhaz	Tra2b	0.73242
											Tpd52l1	Ywhaz	0.73242
											Ero1l	Erp29	0.732279
											Erp29	Hspa5	0.732278
											Fabp4	Vim	0.73145
											Gnao1	Gpsm2	0.731348
											Jak2	Gtf2i	0.726787
											Ppp2r1a	Stat2	0.72551
											Col4a1	Sdc4	0.724726
											AC160982.1	H2-T3	0.72433
											H2-T3	Tapbp	0.72433
											Traf2	Tnfrsf1b	0.723375
											Wsb1	Csf3r	0.723052
											Csf3r	Fth1	0.723052
											Lyn	Itga4	0.722924
											Dok2	Lyn	0.722924
											Got1	Egfr	0.719738
											Zap70	Cd8a	0.71534
											Rhoa	Smurf2	0.714441
											Aicda	Serpinb1a	0.713324
											Marcks	Ctsb	0.712395
											Ctsb	Slpi	0.712392
											Ccnd2	Cdkn2a	0.710861
											Cdkn2a	Rin2	0.710858
											H3f3a	Parp10	0.707469
											Sirpb1a	Cd47	0.704064
											Tob1	Smad3	0.702759
											Cxcr4	Gnai3	0.70171
											Tgif1	Mapk1	0.698241
											Ptpn2	Itga1	0.698089
											Lsm2	Gbp2	0.697976
											Lsm7	Lsm2	0.697976
											Il1a	Il1rap	0.692447
											Nr1d1	Cry1	0.685968
											Gusb	Prkaca	0.685807
											Ccnd3	Ppp1ca	0.685434
											Crem	Creb1	0.683579
											Sertad1	Crebbp	0.681118
											Rasa1	Dok2	0.681077
											Epha8	Efna1	0.681077
											Pik3cg	Epha8	0.681077
											Ngef	Rac2	0.681077
											Shc3	Grb2	0.680852
											Chuk	H3f3b	0.679241
											Lgals3	Lgals3bp	0.67697
											Map2k4	Flna	0.676517
											Ppp1r3b	Calm2	0.675186
											AC160982.1	H2-T22	0.675028
											Ncald	Pnp2	0.671512
											Ripk2	Sod2	0.670646
											Pik3cb	Akt2	0.670317
											Mknk2	Mapk14	0.669984
											Brca1	Lmo4	0.668212
											Ube2i	Pias2	0.667812
											Hsp90aa1	Map3k14	0.667669
											Actn1	Gfi1b	0.667533
											Nlrp3	Mefv	0.666821
											Cyfip2	Birc3	0.666473
											Fxr1	Cyfip2	0.666473
											Tbk1	Mavs	0.664229
											Gltscr2	Eif2ak2	0.662866
											Csda	Pcbp2	0.661733
											Psmb8	Tap2	0.661617
											Ptgir	Prkca	0.661577
											Cdc42ep4	Rhoq	0.661546
											Erh	Csnk2a1	0.661227
											Actb	Itga10	0.660782
											Pou2f2	Ly6a	0.658849
											Hmgb2	Pou2f2	0.658849
											Gadd45a	Mapk14	0.65861
											Ppara-Rxra	Dbi	0.658165
											Hexim1	Egfr	0.657115
											Ppp2r2d	Stat1	0.655206
											Hopx	Srf	0.655083
											Cp	Atp7a	0.654918
											Slc40a1	Cp	0.654918
											Atp7a	Glrx	0.654918
											Slc40a1	Stat3	0.654918
											Ikbke	Prdx5	0.653762
											Il1b	Akp3	0.651625
											Gpld1	Apoa1	0.651625
											Akp3	Gpld1	0.651625
											Apoa1	Hp	0.651625
											Prkca	Itgb6	0.6506
											Rhoa	Msn	0.649571
											Adora2b	Gnas	0.649215
											Ezr	Adora2b	0.649214
											Sfpq	Sp1	0.648819
											Ccr5	Arrb2	0.648375
											Ccr5	Ccl2	0.648375
											Ccr5	Ccr3	0.648375
											Ccr3	Cxcl10	0.648375
											Ccr5	Cxcl10	0.648375
											Ccr5	Gnai2	0.648375
											Ccr5	Gnao1	0.648375
											Ccr5	Stat3	0.648375
											Hist1h2bg	Hdac2	0.648055
											Arrb1	Ralgds	0.647328
											Mdm2	Myd88	0.647325
											Wt1	Fhl2	0.642362
											Ezr	Cftr	0.641356
											Cftr	Pdzd3	0.641356
											Pdzd3	Slco3a1	0.641356
											Cdkn1b	Irf1	0.641076
											Chd1	H3f3a	0.638606
											Cmtm3	Mapk1	0.638236
											Grb2	Cd247	0.636503
											Cd247	Ly6e	0.636503
											Pxn	Itga1	0.634123
											Rbl1	Cebpa	0.632668
											Trib1	Cebpa	0.632668
											Cebpa	Lcn2	0.632668
											Scgb3a2	Marco	0.632668
											Cebpa	Scgb3a2	0.632668
											Pik3r2	Gsk3b	0.63229
											S100a13	Fgf1	0.630398
											Il1a	S100a13	0.630398
											Arhgef3	Rhoa	0.630393
											Actb	Ncald	0.629108
											Gja1	Tuba3a	0.625394
											Tuba3a	Nmi	0.625391
											Apbb3	App	0.624728
											Jak2	Brca1	0.622422
											Psme2b-ps	Psme2	0.620159
											Tnf	Psme2b-ps	0.620159
											Sh3glb1	Htt	0.619724
											Htt	Sap30	0.619724
											Psmb7	Psmb8	0.619467
											6430527G18Rik	Irf2	0.619402
											Sh3bp2	Flt3	0.618428
											Creb5	Fos	0.61836
											Arhgef12	Arhgef12-Rhoa	0.617698
											Arhgef12-Rhoa	Cd209a	0.617698
											Prkd3	Gsk3a	0.616576
											Gsk3a	Bcl3	0.616573
											Ptpn11	Pilrb1	0.612134
											Csrp2	Pias1	0.61092
											Nos2	Slc9a3r1	0.610532
											Fes	Plxna4	0.61045
											Plxna4	Rnd1	0.61045
											Ccr5	Ccl5	0.607886
											Bop1	Arrb1	0.604971
											Atf4	Crebbp	0.604319
											Pold4	Pcna	0.603735
											Cblb	Met	0.602609
											Il7r	Psme1	0.601184
											Hbegf	Egfr-Egfr	0.598408
											Sfpq	Traf1	0.597405
											Tnfsf11	Traf6	0.597291
											Tnfsf11	Akt1	0.594737
											Ifnar1	Stat1	0.59302
											Ptgds	Ptger2	0.592465
											Ptger2	Ptges	0.592465
											Ppp1cb	Ripk3	0.591969
											Jak2	Agtr1b	0.591821
											Agtr1b	Grk5	0.591818
											Cav2	Itgb8	0.591422
											Insr	Ins2	0.591415
											Malt1	Bcl10	0.590322
											Pxn	Itga10	0.588142
											Nr4a1	Mapk8	0.588114
											Zfand5	Ripk1	0.587633
											Socs3	Crlf2	0.587181
											Bid	Ripk2	0.586734
											Errfi1	Egfr	0.585996
											Siva1	Map3k7	0.583761
											Nrg1	Egf	0.583451
											Egf	Met	0.583451
											Herpud1	Cd3d	0.582966
											Cd3d	Cd8a	0.582966
											Ptpn7	Mapk8	0.582141
											Dok1	Itgb5	0.581969
											Mapk12	Gch1	0.581438
											Ripk3	Mlkl	0.580595
											Ddx58	Dhx58	0.579188
											Usp16	Cdk1	0.578704
											Smad6	Pias4	0.578612
											Tnf	Smad6	0.578612
											Hspa4l	Dok2	0.577416
											Selenbp1	Mlh1	0.572841
											Hnrnph3	Mapk6	0.572559
											Tsc22d3	Raf1	0.570611
											Ncor2	Nfkb1	0.570394
											Stk38	Isg15	0.570187
											Ikbkap	Psmb5	0.568967
											Pik3cd	Nck1	0.568715
											Moap1	Bcl2l1	0.568421
											Tnfrsf1a	Ripk2	0.567882
											Moap1	Tnfrsf1a	0.567878
											Ube2d3	Ddx58	0.567221
											Sat1	Ube2d3	0.567221
											Nme1	Itgb1	0.566572
											Src	Ptpn6	0.56593
											Pim1	Nfatc1	0.565714
											Nras	Map2k1	0.564467
											Casp1	Casp4	0.564169
											Sirt1	Rela	0.563418
											Capn2	Atg5	0.560246
											Slbp	AC122379.1	0.559983
											Nfil3	Dr1	0.556818
											Dr1	Tbp	0.556818
											Egln3	Mapk6	0.555631
											Yy1	Sap30	0.55129
											Cdk2	Chaf1a	0.549656
											Gm7075	Csnk2b	0.549656
											Wsb1	Gm7075	0.549656
											Nub1	Psmd4	0.548592
											Ube3a	Ube2l6	0.548592
											Psmd4	Ube3a	0.548592
											Maged1	Pja2	0.548364
											Pja2	Ube2l6	0.548364
											Taf1d	Hap1	0.54834
											Rock1	Rhoc	0.548284
											Ndel1	Cdk5	0.547721
											Cdk5	Plxna3	0.547721
											Plxna3	Rnd1	0.547721
											Ppp2r2d	Irak1	0.546744
											Plxna1	Rhod	0.545285
											Met	Shc4	0.542625
											Igf1r	Igf1	0.542474
											Pik3cg	Akt2	0.54193
											Ddit3	Batf	0.540775
											Sirpb1a	Syk	0.539634
											Eif6	Xrn2	0.538812
											Mapk12	Il6	0.538263
											Mapk13	Il12a	0.533969
											Atic	Pstpip1	0.533491
											Ptk2b	Stat3	0.533363
											Sfpq	Nr4a2	0.532572
											Pik3cd	Casp9	0.531403
											Tmem132a	Megf10	0.530507
											Hist1h1c	Eif2ak2	0.530174
											Maz	Jun	0.529312
											Arhgap5	Itgb1	0.528334
											Vtn	Itga8	0.528125
											Serpine1	Vtn	0.528125
											0610037P05Rik	Pcm1	0.526593
											Pcm1	Fus	0.526592
											Plk1	Mavs	0.522998
											Rbpsuh-rs3	Notch4	0.522362
											Cir1	Rbpsuh-rs3	0.522362
											Mapk10	Dusp16	0.521041
											Ran	Eef1a1	0.519766
											Eef1a1	Pabpc4	0.519766
											Smarcb1	Ppp1cb	0.519202
											Gal	Galr2	0.517963
											Galr2	Gnaq	0.517963
											Gnaq	Rgs2	0.517963
											Pik3ca	Slc9a3r1	0.517917
											Necap1	Hip1	0.517607
											Hip1	Eif6	0.517604
											Mapk1ip1	Ewsr1	0.517333
											Rhoa	Smurf1	0.516248
											Hdac2	Gfi1b	0.515555
											Chmp6	Snf8	0.515544
											Rgl2	Rap1b	0.515298
											Il1r2	Traf6	0.514504
											Ccr7	Ccl6	0.514066
											Mgst1	Cobra1	0.512864
											Ltc4s	Mgst1	0.512864
											Cobra1	Hspa9	0.512863
											Mybl2	Mapk6	0.510744
											Zfp622	Mybl2	0.510744
											Dusp6	Mapk11	0.510461
											Taf11	Rxrb	0.510277
											Taf15	Taf11	0.510277
											Mapk3	Il12a	0.509842
											Id3	Smurf2	0.509035
											Ptpn6	Stat6	0.507728
											Pik3r1	Lcp2	0.507534
											Egfr	Pik3r5	0.507499
											Gpbp1	Ep300	0.506219
											Plin2	Abhd5	0.504335
											Abhd5	Plin1	0.504335
											Plin1	Prkaca	0.504335
											Mllt6	Ikbkg	0.504107
											Dot1l	Mllt6	0.504107
											Plk2	Dlgap4	0.503674
											Dlgap4	Src	0.503674
											Snf8	Chmp4b	0.503169
											H2-Eb1	AC160982.1	0.502415
											Ranbp1	Hnf1a	0.501879
											Tiparp	Xrn2	0.50186
											Ccr7	Cxcl16	0.501675
											Cnksr1	Rhoc	0.501341
											Cyth3	Cnksr1	0.501339
											Cytip	Cyth3	0.501339
											Mybbp1a	Jun	0.500043
											Ptpn6	Pilrb1	0.500016
											Prkcd	Mmp14	0.500011
											Nlrp2	Mefv	0.499432
											Plk1	Eif6	0.49818
											Rcc1	Kpna4	0.498008
											Kpna4	Irf9	0.498005
											Ezr	Rock1	0.497781
											Med21	Brca1	0.497625
											Trem1	Tyrobp	0.49717
											Tyrobp	Zap70	0.49717
											Eif2ak2	Map2k6	0.496384
											Srek1	Cd8a	0.496334
											Sf3b3	Srek1	0.496334
											Ets2	Crebbp	0.496122
											Bccip	Eif6	0.495968
											Nufip1	Brca1	0.49557
											Hap1	Hmox2	0.495482
											Gtf2e2	Klf5	0.495295
											Klf5	Trim25	0.495295
											Fasl	Pstpip1	0.494528
											Rap2b	Ralgds	0.494277
											Twf2	Myd88	0.493664
											Irf8	B2m	0.492882
											Cops2	Irf8	0.492882
											Pik3r3	Insr	0.492677
											Notch1	Gfi1b	0.491977
											Furin	Notch1	0.491977
											4930544G11Rik	Cd209g	0.491163
											Cd209g	Il10	0.491163
											Gja1	Prkce	0.487425
											Flt4	Itga5	0.487101
											Dedd2	E030030I06Rik	0.486821
											Shc2	Grb2	0.485861
											Mier1	Sp1	0.485472
											Ruvbl1	Eif6	0.484365
											Hsp90aa1	Psma3	0.484266
											Pxn	Itga4	0.482432
											Sin3a	Mxd1	0.482177
											Hbp1	Sin3a	0.482177
											Cdk11b	Hsp90aa1	0.481843
											Ccnl1	Cdk11b	0.481838
											Zranb1	Ube2s	0.481514
											Syncrip	Ivns1abp	0.479766
											Ptpn11	Syncrip	0.479766
											Traf2	Ripk2	0.478576
											Plec	Itga6	0.478409
											Cxcl2	Ccr9	0.478263
											Ccr9	Cxcl10	0.478263
											Hspbp1	Hspa9	0.477846
											Plg	AC160982.1	0.477267
											F3	Plg	0.477267
											Egfr	Egfr-Egfr	0.474177
											Spp1	Itgb6	0.4738
											Socs4	Insr	0.473778
											Arih2	Gfi1	0.473659
											Gfi1	Pias4	0.473659
											Ebna1bp2	Fgf3	0.47353
											Fgf3	Met	0.47353
											Rab33b	Atg12	0.47189
											Atg12	Ddx58	0.47189
											Serpinb8	Furin	0.466749
											Mlh1	Ptgds	0.465531
											Fhl2	Itga7	0.464587
											Prkg2	Cd38	0.464256
											Pts	Prkg2	0.464256
											Pomp	Psmb9	0.464103
											Ddx21	Top1	0.463472
											Il6	Zbtb16	0.462738
											Zbtb16	Atp7b	0.462737
											Atp7b	Glrx	0.462737
											Birc3	Traf1	0.46247
											Rbl2	E030030I06Rik	0.460578
											Kras	Map2k1	0.460383
											Flt4	Pik3r5	0.460297
											Rela	Il27	0.459672
											Egln3	Mapk7	0.456067
											Ccr2	Gnai1	0.455548
											Epb4.2	Cd47	0.451217
											Slc4a2	Epb4.2	0.451217
											Sgk1	Creb1	0.45064
											Myd88	Il1r1	0.449884
											Tsc2	Cav1	0.449469
											Nlrp2	Chuk	0.447962
											H2-Oa	H2-Ab1	0.447704
											Apc	AC160982.1	0.447302
											Bub1b	Apc	0.447302
											Ap4b1	Bub1b	0.447302
											Pstpip1	Taf1	0.445397
											Taf1	Gfi1b	0.445393
											Klf2	Ep300	0.44118
											Grb2	Eif4a1	0.440481
											Kdm6b	Smad2	0.438753
											Chuk	Ikbkb-Chuk-Ikbkg	0.438527
											App	Hmox2	0.437094
											Arrb1	Sdc3	0.436515
											Ppp2r1a	Eif4a1	0.434683
											Rbm7	Rbmxl1	0.434054
											Eftud2	Top1	0.43308
											Tlr9	Myd88	0.4321
											Irf1	Tlr9	0.4321
											Relb	Bcl3	0.431021
											H2-K1	H2-M2	0.430721
											Psmc5	Ikbkap	0.428383
											Pstpip1	Anapc2	0.427517
											Anapc2	Pttg1	0.427513
											Sat1	Itga9	0.426301
											Psma3	Psma6	0.425858
											F9	F10	0.425664
											F2	F9	0.425664
											Ccr5	Jak3	0.425388
											Tnfsf11	Adam17	0.423181
											Adam17	Notch4	0.423181
											Taok2	Megf10	0.416891
											Ccdc85b	Gfi1b	0.414939
											H2-Eb1	H2-Ab1	0.41391
											Phlda1	Mdfi	0.413168
											Six1	Myog	0.413168
											Mdfi	Six1	0.413167
											Adcy5	Prkx	0.411201
											Prkx	Rap1b	0.411201
											Cry1	Cblb	0.410441
											Ccr5	Gnai3	0.40916
											Ptk2b	Crkl	0.40756
											Crkl	Fcgr1	0.40756
											Phb	Trp53	0.407133
											Gjd2	Gja1	0.404777
											Irf2	Cd36	0.404773
											Cd36	Itga2b	0.404773
											Ptprc	Itgal	0.404773
											Elmo1-Dock2	Rac2	0.404773
											Map3k2	Smurf1	0.404773
											Rcan1	Irak1	0.400655
											Tnfaip3	Traf1	0.399139
											Cdk2	Csnk2b	0.397742
											Thbs1	Sdc4	0.396038
											Tnfaip6	Thbs1	0.396038
											Ccr5	Tpst1	0.394261
											Maff	Prrx1	0.393249
											Prrx1	Srf	0.393249
											Syk	Fcgr1	0.390619
											Myog	Srf	0.390213
											Hcls1	Acta1	0.389102
											Tgm2	Tab2	0.388755
											Smad2	Tgm2	0.388755
											Gnal	Adcy9	0.388137
											Adcy9	Prkacb	0.388137
											Bcl2l1	Atg5	0.387152
											Arhgef12	Tec	0.386933
											Trib1	Map2k7	0.383642
											Cyth1	Itgb2l	0.379219
											Nfkbia	Bcl10	0.378341
											Tbp	Pias3	0.378128
											Pik3r2	Socs1	0.371494
											Ikbke	Azi2	0.370596
											Azi2	Ddx58	0.370591
											Pfn1	Acta1	0.369086
											Nr1d1	Ncor2	0.364631
											Tnfaip3	Ripk1	0.359765
											Irf4	Prdm1	0.359678
											Ppp1cb	Camk2a	0.357303
											Rbmxl1	Fus	0.352863
											Ptk2	Itgb2l	0.350901
											Klf6	Trp53	0.350743
											Osm	Col4a3	0.346589
											Col4a3	Tgfbi	0.346589
											Prkcg	Gja1	0.346169
											Ewsr1	Fus	0.345733
											Fbl	Psmb6	0.345075
											Fas	Ezr	0.342647
											Actn1	Adora2a	0.342323
											Adora2a	Gnas	0.34232
											Met	Ptprj	0.339527
											Hspa9	Fgf1	0.338609
											Ubtf	Rb1	0.338443
											Flot1	Arg1	0.335613
											App	Flot1	0.335613
											Rasd1	Nos1	0.334231
											Cenpb	Rasd1	0.334231
											Mtor	Pml	0.333554
											Dok1	Itgb7	0.332954
											Pik3r5	Casp9	0.331707
											Ywhag	Taf15	0.331586
											Zfp36	Ywhag	0.331586
											Shc1	Foxo3	0.329808
											Dok2	Shc1	0.329808
											Vegfa	Pdgfra	0.328547
											Il18	Casp1	0.324834
											Ube2i	Pias4	0.324293
											Ube2s	Rbck1	0.32169
											Rbck1	Ube2l6	0.32169
											Ppp2r2b	Trp53	0.320331
											Rbl2	Myc	0.316214
											Map2k4	Cd40	0.315326
											Hspa4	Isg15	0.313579
											Psmb7	Pomp	0.310027
											Igf1r	Ins1	0.30717
											Xiap	Casp3	0.304229
											Traf4	Smurf1	0.302455
											Nos1	Hmox1	0.300719
											Ifnar1	Stat4	0.299508
											Jak3	Stat5b	0.299508
											Cited2	Tfap2c	0.297406
											Tfap2c	Ube2i	0.297406
											Dusp1	Hspa4	0.296144
											Pik3cg	Akt3	0.293778
											Birc7	Tab1	0.293603
											Ralgds	Rac2	0.292371
											Plau	Nid1	0.291956
											Nid1	Lgals3bp	0.291954
											Jund	Plau	0.291954
											Ppara-Rxra	Acsl1	0.289233
											Rxrg	Dbi	0.289233
											Btg1	Rara	0.289233
											Rara	Rxrg	0.289233
											Ubtf	Csnk2a1	0.286171
											Tle1	Six3	0.28593
											Hnf1a	Tle1	0.28593
											Six3	Tle3	0.28593
											Id2	Pax8	0.285692
											Pax8	Rxrb	0.285692
											Ifnar2	Pcbp2	0.285665
											Insr	Ins1	0.284245
											Slc20a1	Bcl10	0.276452
											Cry1	Grn	0.275527
											Grn	Slpi	0.275527
											Stk38	Trim25	0.274561
											Lgals3	Slc3a2	0.270428
											Rhoa	Flnc	0.267925
											Lcp2	Ptprc	0.267513
											Cenpb	Cenpa	0.266844
											Wt1	Crebbp	0.266052
											Pram1	Mxd1	0.265867
											Lcp2	Pram1	0.265867
											Ndrg1	Hspa5	0.261832
											Map2k6	Irak2	0.260245
											Pstpip1	Cd2	0.259617
											Cd2	Mxd1	0.259614
											Gnal	Adcy7	0.258075
											Adcy7	Prkcd	0.258075
											Top1	Fbl	0.257361
											Rab8b	Itgb1	0.257266
											Osm	Col4a2	0.256428
											Col4a2	Itga3	0.256428
											Marcks	Pkn1	0.254554
											Traf3	Ripk2	0.254554
											Pak2	Arhgap10	0.25455
											Il23a	Il23r	0.25455
											Cdc42	Pak2	0.25455
											Arhgap10	Pkn3	0.25455
											Elane	Serpinb1a	0.25455
											Ppp2r2a	Stat1	0.25455
											Ppp2r2c	Stat1	0.25455
											Il23r	Stat3	0.25455
											Fus	Sfpq	0.254218
											Bcl2	Hsp90aa1	0.25301
											Ube2i	Ripk2	0.252704
											Hsp90aa1	Irf3	0.249804
											Lmnb1	Cdk1	0.244922
											Tsc2	Smad3	0.244639
											Dedd2	AC122379.1	0.24329
											Skil	Smad1	0.241972
											Prkcz	Pias4	0.238646
											Map2k6	Map3k7	0.236139
											Mafb	Irf7	0.234273
											Smarca4	Pax6	0.234271
											Lmnb1	Smarca4	0.234271
											Notch3	Dtx2	0.234116
											Chuk	Notch3	0.234116
											Aicda	Cct3	0.234075
											Abl1	Gpx1	0.230849
											Prkcd	Itgb2	0.230055
											Snapc5	Batf	0.227072
											Ikbkg	Rela	0.22699
											Rcc1	Csnk1a1	0.226315
											Csnk1a1	Tnfrsf1b	0.226315
											Vdr	Camp	0.226141
											Psmc5	Vdr	0.226141
											Nedd4	Met	0.225497
											Rcc1	Cdk1	0.223073
											Camk2a	Creb1	0.22304
											Col4a1	Itga2	0.222673
											Prkci	Rhoq	0.220253
											Map2k7	Map3k7	0.219853
											Ifnar1	Zap70	0.21817
											Ap4b1	Bub1	0.218047
											Bub1	Cdc20	0.218047
											Cdc20	Pttg1	0.218047
											Hnf1a	Vim	0.215948
											Ppp2r1b	Prkcg	0.21567
											Mmp9	Tlr4	0.214839
											Apbb3	Aplp2	0.214488
											Aplp2	Jun	0.214488
											Hspa9	Nfkbie	0.212877
											Cenpa	Chaf1a	0.212362
											Il15ra	Il15	0.209064
											Yy1	Ptgs2	0.207056
											Hras1	Rassf2	0.205808
											Rassf2	Rassf3	0.205808
											Dok2	Abl1	0.205761
											Ezr	Msn	0.2044
[truncated: 244 more rows]
