# Supplementary material for: Linking Transcriptional Changes over Time in Stimulated Dendritic Cells to Identify Gene Networks Activated during the Innate Immune Response
Source: PLoS Comput Biol. 2013 Nov 7;9(11):e1003323. doi: 10.1371/journal.pcbi.1003323 (PMC3820512; doi:10.1371/journal.pcbi.1003323)
Supplement: Table S3 — Regulators and TLR signature genes from Chevrier et al. identified by the network algorithm. (XLSX) [file pcbi.1003323.s011.xlsx]

## Sheet: Overlap with Chevrier et al.
Supporting Table S3: Regulators and TLR signature genes from Chevrier et al. identified by the network algorithm
Regulators selected	Flow	Type	Significance		TLR signature genes	Flow	Type	Significance		Type	Time of greatest fold change in expression:
Nfkb1	76.8747	Intermediate	0		Socs3	85.8487	Intermediate	0		Q$1225,0)+2)	0.5-1 hrs
Rela	23.3514	Intermediate	0		Stat5a	20.3993	Intermediate	0		Intermediate	3-4 hrs
Met	18.9414	Intermediate	0		Met	18.9414	Intermediate	0		Late	6-8hrs
Jun	13.6758	Early	0		Irf1	17.5324	Intermediate	0		Predicted	No detectable change in expression
Myd88	9.31488	Intermediate	0		Ccl4	15.6983	Intermediate	0
Stat1	8.73725	Predicted	0		Ccl3	15.6369	Intermediate	0
Stat2	8.64814	Late	0		Il6	10.9429	Intermediate	0
Atf3	8.29133	Late	0		Cxcl10	10.9074	Late	0
Mapkapk2	7.11225	Intermediate	0		Il1b	9.85985	Early	0
Mapk9	6.38573	Predicted	0.0016		Tnf	9.3592	Early	0
Atf4	5.48905	Early	0		Stat1	8.73725	Predicted	0
Ptprj	5.36829	Intermediate	0		Stat2	8.64814	Late	0
Nfkbiz	5.25028	Early	0		Isg15	8.14638	Late	0
Stat4	5.19849	Predicted	0.0004		Cxcl2	7.58793	Early	0
Ikbke	5.06998	Intermediate	0		Ptgs2	7.43403	Intermediate	0
Cebpb	2.75273	Late	0		Il1a	7.39629	Early	0.001
Tank	2.65852	Intermediate	0		Irf7	7.30119	Late	0
Map3k7	2.26868	Predicted	0		Il12a	5.42821	Intermediate	0
Rgs1	2.01257	Early	0.0008		Fus	5.37204	Intermediate	0
Ptpn1	1.95506	Late	0		Ccnd2	5.29978	Intermediate	0.0002
Rbl1	1.81992	Predicted	0.0008		Nfkbiz	5.25028	Early	0
Plk2	1.68003	Early	0.001		Rsad2	4.97176	Late	0.0014
Rgs2	1.6195	Late	0		Il15ra	4.12733	Late	0.0008
Irf4	1.42792	Early	0		Socs1	4.06877	Late	0
Irf9	1.38751	Intermediate	0.0012		Nfkb2	4.0242	Predicted	0
Map3k8	0.824333	Early	0.002		Il12b	3.40757	Intermediate	0
Tbk1	0.701108	Early	0.0054		Cd40	3.31443	Late	0
Syk	0.569596	Predicted	0		Slco3a1	2.86807	Late	0.0012
Irf8	0.520248	Predicted	0.0016		Nmi	2.66011	Late	0
Crkl	0.430189	Predicted	0.0002		Cited2	2.31392	Early	0.0014
					Il18	2.26868	Late	0
					Il23a	2.26868	Predicted	0
					Rgs1	2.01257	Early	0.0008
					Oasl1	2	Late	0.0062
					Acpp	1.95238	Late	0.004
					Rbl1	1.81992	Predicted	0.0008
					Lmo4	1.70531	Late	0.0052
					Plk2	1.68003	Early	0.001
					Marco	1.66779	Late	0.0016
					Irf2	1.65379	Intermediate	0
					Rel	1.45101	Early	0.0028
					Sap30	1.33374	Late	0.0016
					Pml	1.25046	Late	0.0002
					Il15	1.22067	Late	0.0034
					Usp25	1.16432	Late	0.0074
					Tlr3	1.06877	Predicted	0.003
					Plat	1	Intermediate	0.0022
					Ifnb1	1	Predicted	0.0036
					Ifit1	1	Late	0.0188
					Atm	0.953992	Predicted	0
					Dab2	0.947341	Intermediate	0.0002
					Hdac1	0.877756	Late	0.0024
					Batf	0.81048	Intermediate	0
					Hbegf	0.631633	Early	0.0816
					Syk	0.569596	Predicted	0
					Inhba	0.05277	Intermediate	0.0012
