# Supplementary material for: Linking Transcriptional Changes over Time in Stimulated Dendritic Cells to Identify Gene Networks Activated during the Innate Immune Response
Source: PLoS Comput Biol. 2013 Nov 7;9(11):e1003323. doi: 10.1371/journal.pcbi.1003323 (PMC3820512; doi:10.1371/journal.pcbi.1003323)
Supplement: Table S4 — KEGG Pathways enriched in genes with flows greater than 1 in the predicted network. (XLSX) [file pcbi.1003323.s012.xlsx]

## Sheet: KEGG pathways enriched
Supporting Table S4: KEGG Pathways enriched in genes with flows greater than 1 in the predicted network
Category	Term	Count	%	PValue	Genes	List Total	Pop Hits	Pop Total	Fold Enrichment	Bonferroni	Benjamini	FDR
KEGG_PATHWAY	mmu04630:Jak-STAT signaling pathway	85	11.2137	3.93573e-47	IL9R, IL6ST, GM2002, STAT5A, IL28RA, IL21R, STAT5B, IL15, IL10, AKT1, IFNG, PIK3CA, CSF2RB, IL15RA, IL13RA1, MYC, IFNGR2, AKT3, IFNGR1, AKT2, IL13RA2, PIK3CG, SOCS2, PIK3CB, SOCS3, SOCS1, PIK3CD, LIFR, PIM1, IL11RA1, SOCS7, SOCS4, SOCS5, IFNAR1, OSM, IFNAR2, CCND1, EP300, CCND3, PIAS4, GM13305, IFNB1, CCND2, PIAS3, IL20RA, IL12A, PIAS2, PIAS1, IL12B, CSF3, IL22RA1, GRB2, CSF2RB2, IL4RA, CNTFR, BC…	553	152	5738	5.80244	4.8803e-45	4.8803e-45	4.54476e-44
KEGG_PATHWAY	mmu05200:Pathways in cancer	120	15.8311	2.01374e-43	PTGS2, PGF, PDGFA, STAT5A, MMP9, STAT5B, MMP2, PIK3CA, RALA, FAS, EGFR, PIK3CG, BCR, PIK3CB, RXRA, RELA, PIK3CD, RXRG, HRAS1, VEGFB, VEGFC, MAPK1, EP300, PIAS4, PIAS3, JUN, VEGFA, MAPK3, PDGFRA, MAPK9, PDGFRB, MAPK8, PIAS2, PIAS1, ITGA2B, TRAF1, FGFR1, TRAF2, GRB2, ERBB2, NFKBIA, SFPI1, BCL2L1, ITGB1, PTK2, KRAS, RAC2, RAC3, RAC1, TRAF6, TRAF4, CSF1R, TRAF3, TRP53, MAP2K1, MET, CREBBP, ITGA2, SMA…	553	323	5738	3.85491	2.49704e-41	1.24852e-41	2.32536e-40
KEGG_PATHWAY	mmu04620:Toll-like receptor signaling pathway	66	8.70712	4.11661e-43	TOLLIP, TLR2, TLR3, NFKB1, TLR4, CXCL10, AKT1, MAP3K7, FOS, MYD88, TICAM1, CASP8, PIK3CA, IL1B, MAP2K7, CHUK, AKT3, AKT2, PIK3CG, IRAK1, PIK3CB, RELA, PIK3CD, CD40, IFNAR1, MAPK1, IFNAR2, CD80, IFNB1, JUN, RIPK1, MAPK3, IL12A, MAPK9, MAPK8, IL12B, CCL3, TNF, NFKBIA, CCL5, CCL4, RAC1, PIK3R5, PIK3R3, TRAF6, PIK3R1, PIK3R2, TRAF3, IL6, MAP2K1, MAP2K4, MAPK11, MAPK10, TAB1, STAT1, TAB2, IKBKE, IRF5,…	553	99	5738	6.91742	5.10459e-41	1.70153e-41	4.75363e-40
KEGG_PATHWAY	mmu04062:Chemokine signaling pathway	88	11.6095	4.16511e-42	ADCY2, ADCY5, PREX1, STAT5B, NFKB1, CXCR3, FOXO3, CXCL10, AKT1, CDC42, CXCR5, CXCR4, CCR10, RHOA, PIK3CA, PRKACA, PRKACB, SHC3, SHC2, CHUK, AKT3, SHC4, AKT2, PIK3CG, ROCK1, PIK3CB, RELA, PIK3CD, PRKCD, HRAS1, PRKCB, CCR8, MAPK1, CCR7, CCR6, PPBP, CCR5, ARRB2, ARRB1, CCR2, CX3CR1, MAPK3, CCR1L1, PRKCZ, CCL3, CCL2, GNAI3, GNAI2, GNAI1, GRB2, CCR1, NFKBIB, CXCL2, NFKBIA, ADRBK1, CCL5, CCL4, PXN, CCL…	553	182	5738	5.01703	5.16473e-40	1.29118e-40	4.80963e-39
KEGG_PATHWAY	mmu04722:Neurotrophin signaling pathway	72	9.49868	2.53783e-39	NFKB1, FOXO3, AKT1, CDC42, MAP3K5, GAB1, RHOA, PIK3CA, SHC3, MAP2K7, SHC2, AKT3, SHC4, AKT2, PIK3CG, IRS4, IRAK2, IRAK1, IRS2, IRS3, PIK3CB, RELA, PIK3CD, PRKCD, HRAS1, MAPK1, JUN, MAPK3, MAPK9, RIPK2, MAPK8, MAPK7, NFKBIE, GRB2, NFKBIB, NFKBIA, MAPKAPK2, IRAK3, KRAS, MAP3K1, BCL2, RAC1, SH2B2, PIK3R5, FASL, PIK3R3, TRAF6, PIK3R1, PIK3R2, TRP53, MAP2K1, YWHAB, RAF1, MAPK11, MAPK10, BAD, PTPN11, N…	553	130	5738	5.74678	3.14691e-37	6.29382e-38	2.93055e-36
KEGG_PATHWAY	mmu04510:Focal adhesion	88	11.6095	1.80121e-38	PDGFA, PGF, AKT1, CDC42, PDPK1, ARHGAP5, RHOA, PIK3CA, SHC3, SHC2, AKT3, SHC4, AKT2, PRKCA, EGFR, PIK3CG, ACTN4, ROCK1, PIK3CB, PIK3CD, ACTN1, FLNC, PPP1CB, HRAS1, PRKCB, VEGFB, MAPK1, VEGFC, PPP1CA, CCND1, CCND3, CCND2, JUN, VEGFA, MAPK3, PDGFRA, MAPK9, PDGFRB, MAPK8, ITGA2B, CAV1, XIAP, GRB2, ERBB2, ITGB4, ITGB5, ITGA10, ITGB1, PXN, SRC, IGF1R, PTK2, RAC2, RAC3, ITGB8, ITGB7, BCL2, RAC1, ITGB6,…	553	198	5738	4.61161	2.2335e-36	3.7225e-37	2.07994e-35
KEGG_PATHWAY	mmu05215:Prostate cancer	55	7.25594	6.8556e-33	E2F1, PDGFA, NFKB1, AKT1, PDPK1, PIK3CA, AKT3, CHUK, AKT2, PIK3CG, EGFR, AR, HSP90AA1, PIK3CB, RELA, PIK3CD, RB1, CDK2, HRAS1, MAPK1, CCND1, EP300, MAPK3, PDGFRA, PDGFRB, MDM2, FGFR1, GRB2, ERBB2, NFKBIA, IGF1R, KRAS, BCL2, PIK3R5, PIK3R3, PIK3R1, PIK3R2, TRP53, CREB3, MAP2K1, CREB1, CREBBP, RAF1, IGF1, BAD, NRAS, CDKN1A, HSP90B1, ATF4, GSK3B, IKBKG, INS2, MTOR, INS1, IKBKB	553	90	5738	6.34097	8.50094e-31	1.21442e-31	7.91646e-30
KEGG_PATHWAY	mmu04060:Cytokine-cytokine receptor interaction	88	11.6095	3.34847e-30	IL9R, PDGFA, IL6ST, GM2002, IL18, IL28RA, IL21R, CXCR3, IL15, IL10, CXCL10, CXCR5, CXCR4, CCR10, IFNG, IL1B, CSF2RB, IL15RA, FAS, IL13RA1, IFNGR2, IL1A, IFNGR1, EGFR, LIFR, IL11RA1, CD40, IFNAR1, OSM, VEGFB, TNFRSF9, IFNAR2, VEGFC, CCR8, CCR7, CCR6, PPBP, CCR5, GM13305, IFNB1, IL20RA, CCR2, VEGFA, CX3CR1, IL12A, PDGFRA, PDGFRB, IL12B, CCR1L1, CSF3, IL1R2, CCL3, IL1R1, CCL2, TNF, IL22RA1, CSF2RB2,…	553	244	5738	3.74221	4.15211e-28	5.19013e-29	3.86663e-27
KEGG_PATHWAY	mmu05212:Pancreatic cancer	47	6.20053	7.14906e-30	E2F1, PGF, ERBB2, NFKB1, BCL2L1, AKT1, CDC42, KRAS, RAC2, RAC3, RAC1, RALA, PIK3CA, PIK3R5, PIK3R3, FIGF, CHUK, PIK3R1, AKT3, PIK3R2, AKT2, PIK3CG, TRP53, EGFR, PLD1, MAP2K1, PIK3CB, RELA, PIK3CD, RAF1, SMAD3, RB1, BAD, MAPK10, STAT1, STAT3, RALGDS, VEGFB, VEGFC, MAPK1, CCND1, VEGFA, IKBKG, MAPK3, MAPK9, MAPK8, IKBKB	553	72	5738	6.77331	8.86484e-28	9.84982e-29	8.25534e-27
KEGG_PATHWAY	mmu04012:ErbB signaling pathway	50	6.59631	3.9779e-28	STAT5A, STAT5B, AKT1, GAB1, PIK3CA, SHC3, SHC2, MAP2K7, MYC, AKT3, AKT2, SHC4, PIK3CG, EGFR, PRKCA, PIK3CB, PIK3CD, HRAS1, PRKCB, MAPK1, EREG, NCK1, JUN, MAPK3, MAPK9, MAPK8, ERBB4, GRB2, ERBB2, SRC, PTK2, KRAS, PIK3R5, PIK3R3, PIK3R1, PIK3R2, MAP2K1, MAP2K4, RAF1, MAPK10, BAD, CBLC, NRAS, CDKN1A, PLCG1, GSK3B, PLCG2, AREG, MTOR, ABL1	553	87	5738	5.96329	4.93259e-26	4.93259e-27	4.59345e-25
KEGG_PATHWAY	mmu04660:T cell receptor signaling pathway	58	7.65172	6.17094e-28	CD8A, NFKB1, IL10, AKT1, MAP3K7, FOS, CDC42, IFNG, RHOA, PIK3CA, MAP2K7, AKT3, CHUK, AKT2, PIK3CG, BCL10, PIK3CB, RELA, PIK3CD, HRAS1, MAPK1, NCK1, JUN, LCK, MAPK3, MAPK9, MAP3K14, LCP2, TNF, NFKBIE, GRB2, NFKBIB, NFKBIA, KRAS, CD4, PIK3R5, PIK3R3, PIK3R1, PIK3R2, NFATC1, PTPRC, ITK, PTPN6, CD8B1, MAP2K1, RAF1, MAPK11, MALT1, NRAS, CBLC, LAT, MAPK12, PLCG1, MAPK13, GSK3B, MAPK14, IKBKG, IKBKB	553	118	5738	5.10013	7.65196e-26	6.95633e-27	7.12585e-25
KEGG_PATHWAY	mmu04010:MAPK signaling pathway	89	11.7414	6.30387e-28	PDGFA, GNA12, NFKB1, NFKB2, AKT1, MAP3K7, CDC42, FOS, MAP3K5, IL1B, PRKACA, FAS, PRKACB, FGF1, MYC, MAP2K7, CHUK, AKT3, IL1A, AKT2, PRKCA, EGFR, RELA, RELB, FLNC, HRAS1, PRKCB, MAPK1, ARRB2, ARRB1, JUN, MAPK3, PDGFRA, HSPB1, MAPK9, PDGFRB, MAPK8, MAPK7, GADD45B, MAP3K14, GADD45A, IL1R2, TRAF2, FGFR1, IL1R1, TNF, GRB2, MAPKAPK2, SRF, ATF2, HSPA1L, KRAS, RAC2, RAC3, MAP3K2, MAP3K1, RAC1, RASGRP2, D…	553	265	5738	3.48481	7.81679e-26	6.51399e-27	7.27935e-25
KEGG_PATHWAY	mmu05222:Small cell lung cancer	48	6.33245	1.56976e-26	E2F1, TRAF1, TRAF2, XIAP, PTGS2, NFKBIA, NFKB1, BCL2L1, ITGB1, AKT1, PTK2, BCL2, PIK3CA, PIK3R5, NOS2, TRAF6, PIK3R3, MYC, TRAF4, CHUK, AKT3, PIK3R1, TRAF3, PIK3R2, AKT2, TRP53, PIK3CG, COL4A1, PIK3CB, RELA, RXRA, PIK3CD, RXRG, ITGA2, ITGA3, RB1, BIRC3, BIRC2, CDK2, CCND1, ITGA6, PIAS4, PIAS3, IKBKG, PIAS2, PIAS1, IKBKB, ITGA2B	553	85	5738	5.85946	1.9465e-24	1.49731e-25	1.81267e-23
KEGG_PATHWAY	mmu05220:Chronic myeloid leukemia	44	5.80475	6.69235e-25	E2F1, GRB2, STAT5A, STAT5B, NFKBIA, NFKB1, BCL2L1, AKT1, KRAS, PIK3CA, PIK3R5, PIK3R3, SHC3, SHC2, MYC, CHUK, PIK3R1, AKT3, PIK3R2, SHC4, AKT2, TRP53, PIK3CG, BCR, MAP2K1, PIK3CB, RELA, PIK3CD, RAF1, SMAD3, RB1, BAD, PTPN11, HRAS1, NRAS, MAPK1, CBLC, CCND1, CDKN1A, IKBKG, MAPK3, MDM2, ABL1, IKBKB	553	76	5738	6.00723	8.29852e-23	5.92751e-24	7.72795e-22
KEGG_PATHWAY	mmu04210:Apoptosis	47	6.20053	7.27898e-25	TRAF2, IL1R1, TNF, XIAP, CSF2RB2, NFKBIA, NFKB1, BCL2L1, AKT1, IRAK3, MYD88, CASP7, BCL2, CASP8, CSF2RB, IL1B, PIK3CA, PRKACA, PIK3R5, FASL, FAS, PRKACB, PIK3R3, CHUK, PIK3R1, IL1A, AKT3, PIK3R2, AKT2, IRAK2, TRP53, PIK3CG, IRAK1, CFLAR, PIK3CB, RELA, PIK3CD, BAD, BIRC3, BIRC2, CAPN1, RIPK1, NTRK1, IKBKG, IKBKB, MAP3K14, IL3RA	553	87	5738	5.6055	9.02593e-23	6.01729e-24	8.40535e-22
KEGG_PATHWAY	mmu05214:Glioma	40	5.27704	2.39826e-24	E2F1, PDGFA, GRB2, AKT1, IGF1R, KRAS, PIK3CA, PIK3R5, SHC3, PIK3R3, SHC2, PIK3R1, AKT3, PIK3R2, SHC4, AKT2, PRKCA, TRP53, EGFR, PIK3CG, MAP2K1, PIK3CB, PIK3CD, RAF1, IGF1, RB1, PRKCB, HRAS1, NRAS, MAPK1, CCND1, CDKN1A, PLCG1, PLCG2, MAPK3, PDGFRA, PDGFRB, MDM2, MTOR, CALM2	553	64	5738	6.48508	2.97385e-22	1.85865e-23	2.76938e-21
KEGG_PATHWAY	mmu04621:NOD-like receptor signaling pathway	39	5.14512	7.04058e-24	TNF, CCL2, XIAP, IL18, NFKBIB, CXCL2, NFKBIA, NFKB1, CCL5, MAP3K7, MEFV, CASP8, PSTPIP1, IL1B, TRAF6, CASP1, CHUK, IL6, HSP90AA1, RELA, MAPK11, MAPK10, TAB1, NLRP3, BIRC3, BIRC2, TAB2, MAPK1, HSP90B1, MAPK12, MAPK13, MAPK14, IKBKG, MAPK3, RIPK2, MAPK9, MAPK8, TNFAIP3, IKBKB	553	62	5738	6.52692	8.73031e-22	5.13548e-23	8.13006e-21
KEGG_PATHWAY	mmu04664:Fc epsilon RI signaling pathway	44	5.80475	4.08046e-23	TNF, GRB2, BTK, AKT1, KRAS, RAC2, RAC3, RAC1, FCER1G, PIK3CA, PIK3R5, INPP5D, PIK3R3, MAP2K7, PIK3R1, AKT3, PIK3R2, AKT2, PRKCA, PIK3CG, MAP2K1, PIK3CB, PIK3CD, MAP2K4, RAF1, MAPK11, MAPK10, PRKCE, PRKCD, PRKCB, HRAS1, NRAS, LAT, MAPK1, PLA2G4A, MAPK12, PLCG1, MAPK13, MAPK14, PLCG2, MAPK3, MAPK9, MAPK8, LCP2	553	82	5738	5.56768	5.05977e-21	2.81098e-22	4.71188e-20
KEGG_PATHWAY	mmu04370:VEGF signaling pathway	42	5.5409	1.03465e-22	PTGS2, MAPKAPK2, SRC, PXN, AKT1, CDC42, PTK2, KRAS, RAC2, RAC3, RAC1, PIK3CA, PIK3R5, PIK3R3, SHC2, PIK3R1, AKT3, PIK3R2, AKT2, NFATC1, PRKCA, PIK3CG, MAP2K1, PIK3CB, PIK3CD, RAF1, MAPK11, BAD, KDR, PRKCB, HRAS1, NRAS, MAPK1, PLA2G4A, MAPK12, PLCG1, MAPK13, MAPK14, PLCG2, MAPK3, VEGFA, HSPB1	553	76	5738	5.73418	1.28297e-20	6.75247e-22	1.19476e-19
KEGG_PATHWAY	mmu04662:B cell receptor signaling pathway	43	5.67282	1.25598e-22	NFKBIE, GRB2, NFKBIB, NFKBIA, NFKB1, BTK, AKT1, FOS, KRAS, RAC2, RAC3, RAC1, PIK3CA, PIK3R5, INPP5D, PIK3R3, CHUK, PIK3R1, AKT3, BLNK, PIK3R2, AKT2, NFATC1, PIK3CG, BCL10, PTPN6, MAP2K1, PIK3CB, RELA, PIK3CD, RAF1, MALT1, PRKCB, HRAS1, NRAS, MAPK1, FCGR2B, JUN, GSK3B, PLCG2, IKBKG, MAPK3, IKBKB	553	80	5738	5.57717	1.55742e-20	7.78709e-22	1.45034e-19
KEGG_PATHWAY	mmu05221:Acute myeloid leukemia	36	4.74934	4.08513e-22	GRB2, STAT5A, STAT5B, PML, NFKB1, SFPI1, AKT1, KRAS, PIK3CA, PIK3R5, PIK3R3, MYC, PIK3R1, AKT3, CHUK, PIK3R2, AKT2, CEBPA, PIK3CG, MAP2K1, PIK3CB, FLT3, RELA, PIK3CD, PIM1, RAF1, BAD, STAT3, HRAS1, NRAS, MAPK1, CCND1, IKBKG, MAPK3, MTOR, IKBKB	553	57	5738	6.55335	5.06556e-20	2.41217e-21	4.71728e-19
KEGG_PATHWAY	mmu05223:Non-small cell lung cancer	34	4.48549	8.05221e-21	E2F1, GRB2, ERBB2, FOXO3, AKT1, PDPK1, KRAS, PIK3CA, PIK3R5, PIK3R3, PIK3R1, AKT3, PIK3R2, AKT2, PRKCA, TRP53, EGFR, PIK3CG, MAP2K1, PIK3CB, RXRA, PIK3CD, RXRG, RAF1, RB1, BAD, PRKCB, HRAS1, NRAS, MAPK1, CCND1, PLCG1, MAPK3, PLCG2	553	54	5738	6.53312	9.98475e-19	4.53852e-20	9.29824e-18
KEGG_PATHWAY	mmu04650:Natural killer cell mediated cytotoxicity	51	6.72823	1.18634e-20	SH2D1A, IFNG, PIK3CA, FAS, SHC3, SHC2, IFNGR2, IFNGR1, SHC4, H2-K1, PIK3CG, PRKCA, ICAM1, PIK3CB, PIK3CD, IFNAR1, PRKCB, HRAS1, MAPK1, IFNAR2, IFNB1, MAPK3, LCK, LCP2, ITGAL, TNF, GRB2, ITGB2, KRAS, RAC2, RAC3, PTK2B, RAC1, FCER1G, PIK3R5, FASL, PIK3R3, PIK3R1, PIK3R2, NFATC1, PTPN6, MAP2K1, RAF1, PTPN11, FCGR3, LAT, NRAS, ITGB2L, PLCG1, PLCG2, H2-T23	553	122	5738	4.33756	1.47106e-18	6.39593e-20	1.36992e-17
KEGG_PATHWAY	mmu04914:Progesterone-mediated oocyte maturation	42	5.5409	2.56346e-20	ADCY2, GNAI3, GNAI2, GNAI1, ADCY5, AKT1, IGF1R, KRAS, PIK3CA, PRKACA, PIK3R5, PRKACB, PIK3R3, PIK3R1, AKT3, PIK3R2, AKT2, PIK3CG, CDK1, HSP90AA1, MAP2K1, PIK3CB, PIK3CD, RAF1, IGF1, MAPK11, MAPK10, CDC25C, CDK2, MAPK1, CCNB3, CCNB2, MAPK12, RPS6KA2, MAPK13, PLK1, MAPK14, MAPK3, MAPK9, MAPK8, INS2, INS1	553	85	5738	5.12703	3.17869e-18	1.32445e-19	2.96014e-17
KEGG_PATHWAY	mmu04910:Insulin signaling pathway	53	6.99208	1.70872e-19	AKT1, PDPK1, SLC2A4, PIK3CA, PRKACA, PRKACB, SHC3, INSR, SHC2, AKT3, AKT2, SHC4, PIK3CG, IRS4, IRS2, IRS3, SOCS2, SOCS3, PIK3CB, PIK3CD, SOCS1, PRKCI, SOCS4, PPP1CB, HRAS1, MAPK1, PPP1CA, MAPK3, MAPK9, MAPK8, PRKCZ, GRB2, KRAS, SH2B2, PIK3R5, INPP5D, PIK3R3, PIK3R1, PIK3R2, MAP2K1, RAF1, MAPK10, BAD, CBLC, NRAS, GSK3B, TSC2, PTPN1, INS2, MTOR, INS1, IKBKB, CALM2	553	138	5738	3.98504	2.11881e-17	8.47524e-19	1.97313e-16
KEGG_PATHWAY	mmu04670:Leukocyte transendothelial migration	48	6.33245	1.0908e-18	ITGAL, GNAI3, GNAI2, GNAI1, MMP9, CTNND1, ITGB2, MMP2, ITGB1, PXN, VCAM1, CDC42, PTK2, ARHGAP5, EZR, RAC2, PTK2B, CXCR4, RAC1, RHOA, PIK3CA, PIK3R5, PIK3R3, PIK3R1, PIK3R2, ACTB, PRKCA, PIK3CG, ITK, ICAM1, ACTN4, ROCK1, PIK3CB, PIK3CD, ACTN1, MAPK11, ITGA4, PTPN11, PRKCB, CYBB, ITGB2L, MAPK12, PLCG1, MAPK13, MAPK14, PLCG2, TXK, RAP1B	553	119	5738	4.18533	1.35259e-16	5.20229e-18	1.2596e-15
KEGG_PATHWAY	mmu04622:RIG-I-like receptor signaling pathway	36	4.74934	1.13176e-18	MAVS, TRAF2, TNF, NFKBIB, NFKBIA, NFKB1, CXCL10, MAP3K7, ATG5, ISG15, MAP3K1, CASP8, TRAF6, DHX58, CHUK, TRAF3, RELA, MAPK11, TRIM25, MAPK10, TANK, DDX58, IKBKE, MAPK12, MAPK13, IFNB1, RIPK1, MAPK14, IRF7, IKBKG, IL12A, MAPK9, MAPK8, IRF3, IL12B, IKBKB	553	68	5738	5.49325	1.40339e-16	5.19772e-18	1.3069e-15
KEGG_PATHWAY	mmu04930:Type II diabetes mellitus	30	3.95778	6.81266e-18	PRKCZ, TNF, SLC2A4, PIK3CA, PIK3R5, PIK3R3, INSR, PIK3R1, PIK3R2, IRS4, PIK3CG, IRS2, IRS3, SOCS2, PIK3CB, SOCS3, SOCS1, PIK3CD, SOCS4, MAPK10, PRKCE, PRKCD, MAPK1, MAPK3, MAPK9, MAPK8, MTOR, INS2, IKBKB, INS1	553	49	5738	6.35273	8.4477e-16	3.01704e-17	7.86688e-15
KEGG_PATHWAY	mmu05210:Colorectal cancer	39	5.14512	2.76259e-17	GRB2, MLH1, AKT1, FOS, IGF1R, KRAS, RAC2, RAC3, BCL2, RAC1, PIK3CA, PIK3R5, PIK3R3, MYC, PIK3R1, AKT3, PIK3R2, AKT2, PIK3CG, TRP53, EGFR, MAP2K1, PIK3CB, PIK3CD, MET, RAF1, SMAD3, BAD, MAPK10, RALGDS, MAPK1, CCND1, GSK3B, JUN, MAPK3, PDGFRA, PDGFRB, MAPK9, MAPK8	553	86	5738	4.70545	3.42561e-15	1.18124e-16	3.19008e-14
KEGG_PATHWAY	mmu05211:Renal cell carcinoma	35	4.61741	3.668e-17	PDGFA, GRB2, PGF, EGLN3, AKT1, CDC42, KRAS, RAC1, GAB1, PIK3CA, PIK3R5, PIK3R3, FIGF, PIK3R1, AKT3, PIK3R2, AKT2, PIK3CG, MAP2K1, PIK3CB, PIK3CD, MET, CREBBP, RAF1, HRAS1, PTPN11, VEGFB, NRAS, MAPK1, VEGFC, EP300, JUN, MAPK3, VEGFA, RAP1B	553	70	5738	5.18807	4.54832e-15	1.51611e-16	4.2356e-14
KEGG_PATHWAY	mmu04810:Regulation of actin cytoskeleton	63	8.31135	4.64274e-16	PDGFA, GNA12, CDC42, RHOA, PIK3CA, FGF1, PIK3CG, EGFR, ROCK1, ACTN4, PIK3CB, PIK3CD, ACTN1, ARHGEF12, PPP1CB, HRAS1, MAPK1, PPP1CA, F2, MAPK3, PDGFRA, PDGFRB, ITGA2B, FGFR1, ITGAL, ITGB4, ITGB5, ITGA10, ITGB2, ITGB1, PXN, PFN1, PTK2, KRAS, EZR, RAC2, ITGB8, RAC3, ITGB7, ITGB6, RAC1, PIK3R5, PIK3R3, PIK3R1, PIK3R2, ACTB, MAP2K1, ITGA1, RAF1, ITGA2, ITGA3, ITGA4, NRAS, ITGA9, ITGB2L, ITGA6, ITGA5, …	553	217	5738	3.01242	5.50671e-14	1.77636e-15	5.10703e-13
KEGG_PATHWAY	mmu05218:Melanoma	34	4.48549	6.78716e-16	E2F1, FGFR1, PDGFA, AKT1, IGF1R, KRAS, PIK3CA, PIK3R5, FGF1, PIK3R3, PIK3R1, AKT3, PIK3R2, AKT2, TRP53, EGFR, PIK3CG, MAP2K1, PIK3CB, MET, PIK3CD, RAF1, IGF1, RB1, BAD, HRAS1, NRAS, MAPK1, CCND1, CDKN1A, MAPK3, PDGFRA, PDGFRB, MDM2	553	71	5738	4.96885	8.26006e-14	2.55351e-15	7.66054e-13
KEGG_PATHWAY	mmu05213:Endometrial cancer	29	3.82586	8.68867e-16	GRB2, ERBB2, MLH1, FOXO3, AKT1, PDPK1, KRAS, PIK3CA, PIK3R5, PIK3R3, MYC, PIK3R1, AKT3, PIK3R2, AKT2, EGFR, TRP53, PIK3CG, MAP2K1, PIK3CB, PIK3CD, RAF1, BAD, HRAS1, MAPK1, NRAS, CCND1, GSK3B, MAPK3	553	52	5738	5.78669	1.10134e-13	3.33067e-15	1.02141e-12
KEGG_PATHWAY	mmu04912:GnRH signaling pathway	39	5.14512	3.99172e-15	ADCY2, GRB2, ADCY5, MMP2, SRC, CDC42, KRAS, PTK2B, MAP3K2, MAP3K1, PRKACA, PRKACB, MAP2K7, PRKCA, EGFR, PLD1, MAP2K1, MAP2K4, RAF1, MAPK11, MAPK10, MMP14, PRKCD, PRKCB, HRAS1, NRAS, MAPK1, ATF4, PLA2G4A, MAPK12, MAPK13, MAPK14, JUN, MAPK3, MAPK9, MAPK8, GNAS, MAPK7, CALM2	553	97	5738	4.17185	4.95604e-13	1.45439e-14	4.61853e-12
KEGG_PATHWAY	mmu04960:Aldosterone-regulated sodium reabsorption	24	3.16623	2.06098e-13	PRKCA, IRS4, PIK3CG, IRS2, SGK1, IRS3, PIK3CB, PIK3CD, IGF1, SFN, SLC9A3R2, PRKCB, MAPK1, PDPK1, KRAS, MAPK3, PIK3CA, PIK3R5, INS2, PIK3R3, INS1, INSR, PIK3R1, PIK3R2	553	42	5738	5.92922	2.55511e-11	7.30083e-13	2.37943e-10
KEGG_PATHWAY	mmu04920:Adipocytokine signaling pathway	30	3.95778	3.82824e-13	PPARA, TRAF2, TNF, NFKBIE, NFKBIB, NFKBIA, NFKB1, AKT1, TNFRSF1B, ACSL1, SLC2A4, AKT3, CHUK, AKT2, IRS4, IRS2, IRS3, SOCS3, RXRA, RELA, RXRG, MAPK10, STAT3, PTPN11, IKBKG, MAPK9, MAPK8, JAK2, MTOR, IKBKB	553	67	5738	4.64603	4.74678e-11	1.3185e-12	4.42046e-10
KEGG_PATHWAY	mmu04666:Fc gamma R-mediated phagocytosis	36	4.74934	1.28702e-12	MARCKSL1, AKT1, CDC42, RAC2, RAC1, PIK3CA, PIK3R5, INPP5D, PIK3R3, PIK3R1, AKT3, PIK3R2, AKT2, PRKCA, PIK3CG, PTPRC, PLD1, MAP2K1, PIK3CB, HCK, PIK3CD, RAF1, PRKCE, FCGR1, PRKCD, PRKCB, LAT, MAPK1, PLA2G4A, PLCG1, FCGR2B, MAPK3, PLCG2, MARCKS, DNM1, DNM2	553	98	5738	3.81164	1.59584e-10	4.31311e-12	1.48612e-09
KEGG_PATHWAY	mmu05219:Bladder cancer	23	3.0343	2.33136e-12	EGFR, TRP53, E2F1, MAP2K1, PGF, MMP9, ERBB2, RAF1, RB1, MMP2, HRAS1, VEGFB, NRAS, VEGFC, MAPK1, CCND1, CDKN1A, KRAS, VEGFA, MAPK3, MDM2, FIGF, MYC	553	42	5738	5.68217	2.89088e-10	7.60758e-12	2.69212e-09
KEGG_PATHWAY	mmu04640:Hematopoietic cell lineage	32	4.22164	9.55885e-12	CSF3, IL1R2, IL1R1, IL9R, TNF, CD8A, GM2002, IL4RA, IL7R, CD44, IL1B, CD4, IL1A, CSF1R, IL6, IL2RA, CD8B1, FLT3, ITGA1, ITGA2, IL11RA1, ITGA3, ITGA4, FCGR1, IL6RA, CD38, ITGA6, GM13305, ITGA5, H2-AA, IL3RA, CD14, ITGA2B	553	84	5738	3.95281	1.18529e-09	3.0392e-11	1.1038e-08
KEGG_PATHWAY	mmu04150:mTOR signaling pathway	25	3.29815	2.15568e-11	PGF, AKT1, PDPK1, PIK3CA, PIK3R5, PIK3R3, FIGF, PIK3R1, AKT3, AKT2, PIK3R2, PIK3CG, PIK3CB, PIK3CD, IGF1, VEGFB, MAPK1, VEGFC, RPS6KA2, MAPK3, TSC2, VEGFA, INS2, MTOR, INS1	553	54	5738	4.80376	2.67304e-09	6.6826e-11	2.48925e-08
KEGG_PATHWAY	mmu04623:Cytosolic DNA-sensing pathway	25	3.29815	3.48538e-11	MAVS, NFKBIB, IL18, NFKBIA, NFKB1, CCL5, CCL4, CXCL10, IL1B, CASP1, CHUK, ZBP1, IL6, RELA, TREX1, IFI202B, DDX58, IKBKE, IFNB1, IRF7, RIPK1, IKBKG, RIPK3, IRF3, IKBKB	553	55	5738	4.71642	4.32188e-09	1.05412e-10	4.02473e-08
KEGG_PATHWAY	mmu04520:Adherens junction	29	3.82586	1.03896e-10	FGFR1, ERBB2, CTNND1, SRC, MAP3K7, IGF1R, CDC42, CSNK2A1, RAC2, RAC3, RAC1, RHOA, INSR, ACTB, EGFR, PTPRJ, PTPN6, ACTN4, MET, CREBBP, CSNK2B, SMAD3, ACTN1, FARP2, MAPK1, TJP1, EP300, MAPK3, PTPN1	553	76	5738	3.95931	1.28831e-08	3.06741e-10	1.19973e-07
KEGG_PATHWAY	mmu04540:Gap junction	30	3.95778	5.61544e-10	ADCY2, GNAI3, GNAI2, PDGFA, GRB2, GNAI1, ADCY5, GJA1, SRC, KRAS, MAP3K2, TUBB5, PRKACA, PRKACB, GJD2, EGFR, PRKCA, CDK1, MAP2K1, RAF1, PRKCB, HRAS1, MAPK1, NRAS, TJP1, MAPK3, PDGFRA, PDGFRB, GNAS, MAPK7	553	86	5738	3.61958	6.96314e-08	1.61933e-09	6.48439e-07
KEGG_PATHWAY	mmu04530:Tight junction	35	4.61741	8.68545e-08	PRKCZ, GNAI3, GNAI2, GNAI1, CASK, SRC, AKT1, CDC42, KRAS, CSNK2A1, PPP2CA, PPP2CB, RHOA, PPP2R2B, PPP2R2C, PPP2R2D, AKT3, AKT2, ACTB, PRKCA, PPP2R1B, PPP2R1A, ACTN4, MAGI1, HCLS1, PRKCI, CSNK2B, ACTN1, PRKCE, PRKCD, HRAS1, PRKCB, NRAS, TJP1, PPP2R2A	553	135	5738	2.69011	1.07699e-05	2.44772e-07	0.000100295
KEGG_PATHWAY	mmu04360:Axon guidance	34	4.48549	1.34347e-07	GNAI3, GNAI2, EFNA1, GNAI1, EFNA2, ITGB1, CDC42, PTK2, KRAS, RAC2, CXCR4, RAC3, RAC1, RHOA, RHOD, RASA1, NFATC1, NGEF, ROCK1, MET, PLXNB3, ARHGEF12, EPHA2, HRAS1, NRAS, MAPK1, EPHA4, RND1, NCK1, GSK3B, MAPK3, EFNA5, EFNA4, ABL1	553	131	5738	2.69304	1.66589e-05	3.702e-07	0.000155136
KEGG_PATHWAY	mmu04730:Long-term depression	23	3.0343	5.03557e-07	PPP2R1B, PRKCA, PPP2R1A, GNAI3, GNAO1, NOS1, MAP2K1, GNAI2, GNAI1, GNA12, RAF1, IGF1, HRAS1, PRKCB, NRAS, IGF1R, MAPK1, PLA2G4A, KRAS, PPP2CA, MAPK3, PPP2CB, GNAS	553	72	5738	3.3146	6.24391e-05	1.35741e-06	0.000581478
KEGG_PATHWAY	mmu04144:Endocytosis	43	5.67282	8.59224e-07	PRKCZ, ERBB4, CHMP4B, ADRBK1, SRC, HSPA1L, IGF1R, CDC42, CXCR4, WWP1, IL2RG, TRAF6, HSPA8, CSF1R, H2-K1, EGFR, IL2RB, PLD1, IL2RA, H2-M2, MET, PRKCI, KDR, HRAS1, CBLC, ADRB2, ARRB2, CCR5, NEDD4, ARRB1, NTRK1, PDGFRA, H2-T22, MDM2, GRK4, SMURF2, H2-T23, H2-T24, SMURF1, GRK5, DNM1, DNM2, GRK1	553	202	5738	2.20878	0.000106538	2.26689e-06	0.000992179
KEGG_PATHWAY	mmu04114:Oocyte meiosis	29	3.82586	2.53369e-06	ADCY2, BTRC, ADCY5, PTTG1, IGF1R, PPP2CA, PPP2CB, PRKACA, PRKACB, PPP2R1B, PPP2R1A, CDK1, AR, MAP2K1, YWHAB, IGF1, CDC25C, PPP1CB, CDK2, MAPK1, PPP1CA, CCNB2, MAPK12, RPS6KA2, PLK1, MAPK3, INS2, INS1, CALM2	553	115	5738	2.61659	0.000314129	6.54536e-06	0.00292573
KEGG_PATHWAY	mmu05340:Primary immunodeficiency	15	1.97889	2.53657e-06	PTPRC, CD8B1, CD8A, CD40, IL7R, BTK, TAP2, LCK, IKBKG, TAP1, CD4, AICDA, IL2RG, JAK3, BLNK	553	36	5738	4.32339	0.000314485	6.41905e-06	0.00292904
KEGG_PATHWAY	mmu05414:Dilated cardiomyopathy	25	3.29815	3.6567e-06	ADCY2, TNF, ADCY5, ITGB4, ITGA10, ITGB5, ITGB1, ITGB8, ITGB7, ITGB6, PRKACA, PRKACB, ACTB, ITGA1, IGF1, ITGA2, ITGA3, ITGA4, ITGA9, ITGA6, ITGA5, ITGA8, ITGA7, GNAS, ITGA2B	553	92	5738	2.8196	0.000453329	9.0686e-06	0.00422247
KEGG_PATHWAY	mmu04720:Long-term potentiation	21	2.77045	5.31884e-06	PRKCA, MAP2K1, GRIN1, CREBBP, RAF1, PPP1CB, HRAS1, PRKCB, NRAS, MAPK1, PPP1CA, ATF4, EP300, KRAS, RPS6KA2, GRIN2D, MAPK3, PRKACA, RAP1B, PRKACB, CALM2	553	70	5738	3.11284	0.00065932	1.2932e-05	0.00614172
KEGG_PATHWAY	mmu04512:ECM-receptor interaction	23	3.0343	7.02709e-06	COL4A1, TNXB, ITGB4, ITGA1, ITGA2, ITGA10, ITGB5, ITGA3, ITGA4, SDC4, ITGB1, SDC3, ITGA9, CD47, ITGA6, CD44, ITGA5, ITGB8, ITGA8, ITGB7, ITGA7, ITGB6, ITGA2B	553	83	5738	2.87531	0.000870983	1.67568e-05	0.00811419
KEGG_PATHWAY	mmu05020:Prion diseases	14	1.84697	1.05698e-05	EGR1, IL6, MAP2K1, STIP1, CCL5, HSPA1L, MAPK1, MAPK3, IL1B, PRKACA, HSPA5, PRKACB, PRNP, IL1A	553	35	5738	4.15045	0.0013098	2.47291e-05	0.0122047
KEGG_PATHWAY	mmu04115:p53 signaling pathway	20	2.63852	1.64244e-05	TRP53, CDK1, IGF1, SFN, CCNG2, CDK2, CCND1, CCNB3, CDKN1A, CCNB2, CCND3, CCND2, SHISA5, TSC2, SERPINE1, CASP8, MDM2, FAS, GADD45B, GADD45A	553	69	5738	3.00757	0.00203457	3.77149e-05	0.0189643
KEGG_PATHWAY	mmu05412:Arrhythmogenic right ventricular cardiomyopathy (ARVC)	21	2.77045	1.66422e-05	ACTB, ACTN4, ITGB4, ITGA1, GJA1, ITGA2, ITGA10, ACTN1, ITGB5, ITGA3, ITGA4, ITGB1, ITGA9, ITGA6, ITGB8, ITGA5, ITGA8, ITGB7, ITGA7, ITGB6, ITGA2B	553	75	5738	2.90532	0.00206152	3.75202e-05	0.0192158
KEGG_PATHWAY	mmu05216:Thyroid cancer	12	1.58311	4.07436e-05	TRP53, MAPK1, NRAS, CCND1, KRAS, MAP2K1, RXRA, NTRK1, MAPK3, RXRG, MYC, HRAS1	553	29	5738	4.29357	0.00503957	9.02157e-05	0.0470383
KEGG_PATHWAY	mmu04916:Melanogenesis	24	3.16623	5.30986e-05	PRKCA, GNAI3, GNAO1, ADCY2, MAP2K1, GNAI2, CREB3, GNAI1, CREB1, ADCY5, CREBBP, RAF1, HRAS1, PRKCB, NRAS, MAPK1, KRAS, EP300, GSK3B, MAPK3, PRKACA, GNAS, PRKACB, CALM2	553	100	5738	2.49027	0.00656277	0.000115509	0.0612981
KEGG_PATHWAY	mmu05014:Amyotrophic lateral sclerosis (ALS)	17	2.24274	5.91027e-05	TRP53, NOS1, TNF, GRIN1, MAPK11, BCL2L1, BAD, GPX1, MAP3K5, TNFRSF1B, MAPK12, MAPK13, MAPK14, BCL2, GRIN2D, RAC1, CASP1	553	57	5738	3.09464	0.00730217	0.000126353	0.0682273
KEGG_PATHWAY	mmu04310:Wnt signaling pathway	31	4.08971	6.18522e-05	BTRC, MAP3K7, CSNK2A1, RAC2, RAC3, PPP2CA, PPP2CB, RAC1, RHOA, PRKACA, PRKACB, MYC, NFATC1, PRKCA, TRP53, PPP2R1B, PPP2R1A, ROCK1, CREBBP, CSNK2B, SMAD3, MAPK10, PRKCB, CCND1, EP300, CCND3, CCND2, JUN, GSK3B, MAPK9, MAPK8	553	149	5738	2.15879	0.00764057	0.00012999	0.0714001
KEGG_PATHWAY	mmu04110:Cell cycle	28	3.69393	6.21437e-05	E2F1, PTTG1, SFN, MYC, TRP53, CDK1, RBL2, CREBBP, RBL1, YWHAB, SMAD3, RB1, CDC25C, CDK2, CCND1, CDKN1A, CCNB3, CCNB2, EP300, CCND3, CCND2, PLK1, GSK3B, PCNA, MDM2, ABL1, GADD45B, GADD45A	553	128	5738	2.26978	0.00767645	0.000128426	0.0717366
KEGG_PATHWAY	mmu03050:Proteasome	15	1.97889	8.39555e-05	PSMB10, PSMB8, PSMB9, PSMB5, PSMA2, PSMB4, PSMB7, PSMB6, PSMA6, PSMB1, PSME1, PSMA5, PSME2, PSMA3, IFNG	553	47	5738	3.31153	0.0103569	0.000170656	0.0969042
KEGG_PATHWAY	mmu05410:Hypertrophic cardiomyopathy (HCM)	21	2.77045	9.7145e-05	ACTB, IL6, TNF, ITGB4, ITGA1, ITGA2, IGF1, ITGA10, ITGB5, ITGA3, ITGA4, ITGB1, ITGA9, ITGA6, ITGB8, ITGA5, ITGA8, ITGB7, ITGA7, ITGB6, ITGA2B	553	84	5738	2.59403	0.0119743	0.000194281	0.11212
KEGG_PATHWAY	mmu04612:Antigen processing and presentation	22	2.90237	0.000106079	H2-K1, CD8B1, HSP90AA1, PDIA3, CD8A, H2-M2, CREB1, TAPBP, B2M, HSPA1L, PSME1, PSME2, TAP2, TAP1, H2-T22, H2-AA, CD4, H2-T23, HSPA4, H2-T24, HSPA5, HSPA8	553	91	5738	2.50851	0.0130683	0.000208779	0.122425
KEGG_PATHWAY	mmu04350:TGF-beta signaling pathway	21	2.77045	0.000163138	PPP2R1B, PPP2R1A, TNF, RBL2, ROCK1, RBL1, CREBBP, SMAD3, SMAD1, MAPK1, EP300, ID2, SP1, PPP2CA, IFNG, PPP2CB, MAPK3, RHOA, SMURF2, SMURF1, MYC	553	87	5738	2.50458	0.0200275	0.000316056	0.188221
KEGG_PATHWAY	mmu04940:Type I diabetes mellitus	17	2.24274	0.000216384	H2-K1, TNF, H2-M2, CD80, IFNG, IL12A, H2-T22, H2-AA, IL1B, H2-T23, FASL, IL12B, FAS, H2-T24, INS2, INS1, IL1A	553	63	5738	2.79991	0.0264776	0.000412753	0.249583
KEGG_PATHWAY	mmu05330:Allograft rejection	15	1.97889	0.000921641	H2-K1, TNF, H2-M2, CD40, IL10, CD80, IFNG, IL12A, H2-T22, H2-AA, H2-T23, FASL, FAS, H2-T24, IL12B	553	58	5738	2.68348	0.108042	0.00173087	1.0591
KEGG_PATHWAY	mmu05416:Viral myocarditis	20	2.63852	0.00129251	ACTB, H2-K1, ITGAL, ICAM1, CAV1, H2-M2, ITGB2, CD40, CCND1, ITGB2L, CD80, RAC2, RAC3, RAC1, CASP8, H2-T22, H2-AA, H2-T23, H2-T24, ABL1	553	94	5738	2.20769	0.148175	0.00239078	1.48238
KEGG_PATHWAY	mmu04120:Ubiquitin mediated proteolysis	25	3.29815	0.00232486	XIAP, BTRC, UBA7, PML, UBE2D3, MAP3K1, WWP1, TRAF6, SOCS3, SOCS1, UBE2L6, UBE2I, BIRC3, BIRC2, BRCA1, CBLC, PIAS4, NEDD4, PIAS3, MDM2, SMURF2, PIAS2, SMURF1, PIAS1, UBE2S	553	136	5738	1.90738	0.250701	0.00423539	2.65194
KEGG_PATHWAY	mmu05332:Graft-versus-host disease	14	1.84697	0.00284557	H2-K1, IL6, TNF, H2-M2, CD80, IFNG, H2-T22, H2-AA, IL1B, H2-T23, FASL, FAS, H2-T24, IL1A	553	58	5738	2.50458	0.297671	0.00510798	3.23704
KEGG_PATHWAY	mmu04514:Cell adhesion molecules (CAMs)	27	3.56201	0.00296093	ITGAL, CD8A, ITGB2, SDC4, ITGB1, SDC3, VCAM1, ITGB8, ITGB7, CD4, H2-K1, ICAM1, PTPRC, CD8B1, H2-M2, ITGA4, CD40, ITGA9, ITGB2L, CD80, ITGA6, ITGA8, CD274, H2-AA, H2-T22, H2-T23, H2-T24	553	154	5738	1.81919	0.307675	0.00523909	3.36623
KEGG_PATHWAY	mmu04320:Dorso-ventral axis formation	8	1.05541	0.00345862	EGFR, MAPK1, KRAS, MAP2K1, GRB2, ETS2, NOTCH4, MAPK3	553	22	5738	3.77314	0.349238	0.0060326	3.92176
KEGG_PATHWAY	mmu04672:Intestinal immune network for IgA production	13	1.71504	0.00439814	IL6, IL15, CD40, ITGA4, IL10, CD80, CXCR4, ITGB7, CCR10, H2-AA, IL15RA, AICDA, MAP3K14	553	54	5738	2.49796	0.421069	0.00756254	4.96256
KEGG_PATHWAY	mmu04270:Vascular smooth muscle contraction	22	2.90237	0.00471224	PRKCA, ADCY2, MAP2K1, ROCK1, ADCY5, GNA12, RAF1, PRKCE, ARHGEF12, PPP1CB, PRKCD, PRKCB, MAPK1, PPP1CA, PLA2G4A, AGTR1A, MAPK3, RHOA, PRKACA, GNAS, PRKACB, CALM2	553	120	5738	1.90229	0.443283	0.00799117	5.30821
KEGG_PATHWAY	mmu04070:Phosphatidylinositol signaling system	14	1.84697	0.0252283	PIK3CG, PRKCA, PIK3CB, PIK3CD, PRKCB, PLCG1, PLCG2, PIK3CA, PIK3R5, INPP5D, PIK3R3, PIK3R1, CALM2, PIK3R2	553	75	5738	1.93688	0.957931	0.0419131	25.5513
KEGG_PATHWAY	mmu05322:Systemic lupus erythematosus	16	2.11082	0.066729	TNF, ACTN4, C3, ELANE, ACTN1, CD40, FCGR1, IL10, FCGR3, C1RA, FCGR2B, CD80, IFNG, H2-AA, H3F3B, C2	553	103	5738	1.61183	0.999809	0.107901	54.9529
