# Supplementary material for: Linking Transcriptional Changes over Time in Stimulated Dendritic Cells to Identify Gene Networks Activated during the Innate Immune Response
Source: PLoS Comput Biol. 2013 Nov 7;9(11):e1003323. doi: 10.1371/journal.pcbi.1003323 (PMC3820512; doi:10.1371/journal.pcbi.1003323)
Supplement: Table S5 — GO Biological Process terms enriched in genes with flows greater than 1 in the predicted network. (XLSX) [file pcbi.1003323.s013.xlsx]

## Sheet: GOBP terms enriched
Supporting Table S5: GO Biological Process terms enriched in predicted genes with flows greater than 1
Category	Term	Count	%	PValue	Genes	List Total	Pop Hits	Pop Total	Fold Enrichment	Bonferroni	Benjamini	FDR
GOTERM_BP_FAT	GO:0006468~protein amino acid phosphorylation	122	16.095	2.53752e-39	EFNA1, STAT5A, CASK, BTK, MAP3K7, MAP3K5, CSNK2A1, IFNG, GAB1, PIK3CA, PRKACA, MLKL, PRKACB, MAP2K7, INSR, MATK, EGFR, PIK3CG, BCR, ROCK1, PIM1, PIM3, MAPK1, EIF2AK1, MAPK6, MAPK3, PDGFRA, RIPK3, RIPK2, MAPK9, PDGFRB, MAPK8, MST1R, MAPK7, EIF2AK2, EIF2AK3, EIF2AK4, FGFR1, GNAI2, ERBB4, ERBB2, ADRBK1, MAPKAPK2, PXN, SRC, IL12RB2, IRAK3, PTK2, IL12RB1, CSF1R, ITK, MAP2K1, MET, MAP2K4, EPHA2, PTPN11…	679	640	13588	3.81475	7.80287e-36	7.80287e-36	4.5818e-36
GOTERM_BP_FAT	GO:0016310~phosphorylation	125	16.4908	3.82157e-36	EFNA1, STAT5A, CASK, BTK, MAP3K7, MAP3K5, CSNK2A1, IFNG, GAB1, PIK3CA, PRKACA, MLKL, PRKACB, MAP2K7, INSR, MATK, EGFR, PIK3CG, BCR, ROCK1, PIK3CB, PIK3CD, PIM1, PIM3, MAPK1, EIF2AK1, MAPK6, MAPK3, PDGFRA, RIPK3, RIPK2, MAPK9, PDGFRB, MAPK8, MST1R, MAPK7, EIF2AK2, EIF2AK3, EIF2AK4, FGFR1, GNAI2, ERBB4, ERBB2, ADRBK1, MAPKAPK2, PXN, SRC, IL12RB2, IRAK3, PTK2, IL12RB1, CSF1R, ITK, MAP2K1, MET, MAP2K…	679	718	13588	3.48395	1.17513e-32	5.87566e-33	6.90032e-33
GOTERM_BP_FAT	GO:0006955~immune response	100	13.1926	4.38991e-36	IL18, TLR2, TLR3, TLR4, IL15, IL10, CXCL10, B2M, CD47, C1RA, MYD88, IFNG, OASL1, CFH, IL1B, FAS, IL1A, BCL10, IL27, RELB, CCR7, PPBP, CCR5, CCR2, VEGFA, CX3CR1, GBP2, CD300LD, MAVS, IL1R1, CCL3, CCL2, OAS3, CCL5, CCL4, FTH1, CCL6, IL23A, FCER1G, TRAF6, DHX58, TRP53, PTPN6, CD8B1, CFB, IL1RN, MALT1, FCGR1, PSMB8, PSMB9, FCGR3, DDX58, LAT, TNFSF11, PLCG2, H2-T22, TGTP1, H2-T23, H2-T24, CD8A, TOLLIP…	679	471	13588	4.24879	1.3499e-32	4.49965e-33	7.92652e-33
GOTERM_BP_FAT	GO:0006793~phosphorus metabolic process	137	18.0739	3.78086e-35	EFNA1, STAT5A, CASK, BTK, MAP3K7, MAP3K5, CSNK2A1, IFNG, GAB1, PIK3CA, PRKACA, MLKL, PRKACB, MAP2K7, INSR, MATK, PTPRJ, EGFR, PIK3CG, BCR, ROCK1, PIK3CB, PIK3CD, PIM1, PIM3, PPP1CB, MAPK1, PPP1CA, EIF2AK1, MAPK6, MAPK3, PDGFRA, RIPK3, RIPK2, MAPK9, PDGFRB, MAPK8, MAPK7, MST1R, EIF2AK2, EIF2AK3, EIF2AK4, FGFR1, GNAI2, ERBB4, ERBB2, ADRBK1, MAPKAPK2, PXN, SRC, IL12RB2, IRAK3, PTK2, IL12RB1, DUSP16,…	679	866	13588	3.16584	1.16261e-31	2.90653e-32	6.82681e-32
GOTERM_BP_FAT	GO:0006796~phosphate metabolic process	137	18.0739	3.78086e-35	EFNA1, STAT5A, CASK, BTK, MAP3K7, MAP3K5, CSNK2A1, IFNG, GAB1, PIK3CA, PRKACA, MLKL, PRKACB, MAP2K7, INSR, MATK, PTPRJ, EGFR, PIK3CG, BCR, ROCK1, PIK3CB, PIK3CD, PIM1, PIM3, PPP1CB, MAPK1, PPP1CA, EIF2AK1, MAPK6, MAPK3, PDGFRA, RIPK3, RIPK2, MAPK9, PDGFRB, MAPK8, MAPK7, MST1R, EIF2AK2, EIF2AK3, EIF2AK4, FGFR1, GNAI2, ERBB4, ERBB2, ADRBK1, MAPKAPK2, PXN, SRC, IL12RB2, IRAK3, PTK2, IL12RB1, DUSP16,…	679	866	13588	3.16584	1.16261e-31	2.90653e-32	6.82681e-32
GOTERM_BP_FAT	GO:0007242~intracellular signaling cascade	141	18.6016	5.85132e-35	ADCY2, EFNA1, STAT5A, ADCY5, GNA12, STAT5B, TLR4, BTK, MAP3K7, SIRPB1A, MAP3K5, MYD88, IFNG, GAB1, PIK3CA, RALA, PRKACB, MAP2K7, PIK3CG, BCL10, BCR, SOCS2, ROCK1, PIK3CB, SOCS3, RXRA, SOCS1, PIK3CD, RXRG, SOCS7, SOCS4, SOCS5, GEM, TANK, FARP2, HRAS1, RND3, MAPK1, RND1, PIAS4, 4930544G11RIK, RIPK3, MAPK9, MAPK8, PIAS1, EIF2AK3, CAV1, GNAI2, GRB2, PXN, RAB7, KRAS, RAC2, RAC3, RAC1, DUSP16, DNAJA3, …	679	915	13588	3.08378	1.79928e-31	3.59856e-32	1.05653e-31
GOTERM_BP_FAT	GO:0042127~regulation of cell proliferation	103	13.5884	3.94279e-33	PTGS2, IL6ST, PDGFA, STAT5A, IL18, STAT5B, TLR4, IL15, PNP, IL10, CXCL10, MYD88, IFNG, SERPINE1, EGFR, IRS2, IL27, LIFR, IL11RA1, CD40, HRAS1, HES1, CD38, VEGFC, EIF2AK1, JUN, FOXG1, VEGFA, RIPK2, TGIF1, EIF2AK2, ITGAL, FGFR1, HMGB1, CAV1, CCL2, GNAI2, ERBB2, NFKBIA, CNTFR, BCL2L1, SOX9, ITGB1, FTH1, KRAS, RAC2, DNAJA3, TRP53, PTPN6, SMAD3, SMAD1, KDR, PLA2G4A, CDKN1A, NOTCH4, TSC2, CD274, KLF4, …	679	538	13588	3.83125	1.21241e-29	2.02068e-30	7.1192e-30
GOTERM_BP_FAT	GO:0043067~regulation of programmed cell death	105	13.8522	5.5812e-33	STAT5A, MMP9, IL18, STAT5B, FOXO3, PNP, IL10, CITED2, MAP3K7, ATG5, PIK3CA, FAS, PIK3CG, BCL10, ROCK1, ACTN4, PIM1, HRAS1, AGTR1A, VEGFA, CX3CR1, RIPK3, RIPK2, MAPK9, MAPK8, EIF2AK3, TRAF1, FGFR1, TRAF2, NFKBID, BCL2L1, SOX9, SRC, HSPA1L, IRAK3, KRAS, FCER1G, SKIL, TRAF6, TRAF4, TRAF3, TRP53, CFLAR, PTPN6, GRIN1, NR4A2, NR4A1, MALT1, FCGR1, BRCA1, FCGR3, CDKN1A, NTRK1, PLCG2, INS2, PDIA3, MLH1, A…	679	560	13588	3.75221	1.71622e-29	2.45174e-30	1.00776e-29
GOTERM_BP_FAT	GO:0010941~regulation of cell death	105	13.8522	9.00802e-33	STAT5A, MMP9, IL18, STAT5B, FOXO3, PNP, IL10, CITED2, MAP3K7, ATG5, PIK3CA, FAS, PIK3CG, BCL10, ROCK1, ACTN4, PIM1, HRAS1, AGTR1A, VEGFA, CX3CR1, RIPK3, RIPK2, MAPK9, MAPK8, EIF2AK3, TRAF1, FGFR1, TRAF2, NFKBID, BCL2L1, SOX9, SRC, HSPA1L, IRAK3, KRAS, FCER1G, SKIL, TRAF6, TRAF4, TRAF3, TRP53, CFLAR, PTPN6, GRIN1, NR4A2, NR4A1, MALT1, FCGR1, BRCA1, FCGR3, CDKN1A, NTRK1, PLCG2, INS2, PDIA3, MLH1, A…	679	563	13588	3.73222	2.76997e-29	3.46246e-30	1.62651e-29
GOTERM_BP_FAT	GO:0042981~regulation of apoptosis	104	13.7203	9.01703e-33	STAT5A, MMP9, IL18, STAT5B, FOXO3, PNP, IL10, CITED2, MAP3K7, ATG5, PIK3CA, FAS, PIK3CG, BCL10, ROCK1, ACTN4, PIM1, HRAS1, AGTR1A, VEGFA, CX3CR1, RIPK3, RIPK2, MAPK9, MAPK8, EIF2AK3, TRAF1, FGFR1, TRAF2, NFKBID, BCL2L1, SOX9, SRC, HSPA1L, IRAK3, KRAS, FCER1G, SKIL, TRAF6, TRAF4, TRAF3, TRP53, CFLAR, PTPN6, GRIN1, NR4A2, NR4A1, MALT1, FCGR1, BRCA1, FCGR3, CDKN1A, NTRK1, INS2, PDIA3, MLH1, AKT1, GP…	679	553	13588	3.76352	2.77274e-29	3.08082e-30	1.62814e-29
GOTERM_BP_FAT	GO:0007167~enzyme linked receptor protein signaling pathway	67	8.83905	7.1089e-28	PDGFA, EFNA1, STAT5A, STAT5B, AKT1, MAP3K7, MYD88, GAB1, FGF1, INSR, EGFR, IRS2, SOCS7, SOCS5, VEGFC, DOK2, EREG, VEGFA, HIPK2, PDGFRA, PDGFRB, MST1R, EIF2AK3, FGFR1, CCL2, NDN, ERBB4, GRB2, ERBB2, TIPARP, PML, SRC, IGF1R, PTK2, PTK2B, MAP3K1, SH2B2, SKIL, PIK3R3, FIGF, PIK3R1, CSF1R, PIK3R2, TRP53, PLAT, FLT3, FLT4, MET, RAF1, IGF1, SMAD3, SMAD1, TAB1, EPHA2, STAT3, PTPN11, KDR, LAT, EPHA4, CSRN…	679	273	13588	4.91132	2.18599e-24	2.18599e-25	1.2836e-24
GOTERM_BP_FAT	GO:0019221~cytokine-mediated signaling pathway	33	4.35356	1.44913e-27	IL1R1, CCL2, TNF, CSF2RB2, IL6ST, STAT5A, STAT5B, IRAK3, STAT4, MYD88, GAB1, IL1B, CSF2RB, SH2B2, CEBPA, IRAK1, KLF6, PTPN6, IL2RB, IL6, SOCS1, LIFR, IL11RA1, SOCS5, BAD, STAT1, STAT3, IL6RA, EREG, CX3CR1, CCR2, JAK2, JAK3	679	56	13588	11.7927	4.45607e-24	4.05097e-25	2.61658e-24
GOTERM_BP_FAT	GO:0002684~positive regulation of immune system process	57	7.51979	1.52603e-26	STAT5A, IL18, STAT5B, TLR2, TLR4, IL15, PNP, B2M, C1RA, SH2D1A, MYD88, TICAM1, IFNG, CFH, H2-K1, IRAK1, BCL10, HSP90AA1, RELA, CD40, SOCS5, CD38, MAPK1, CD80, EREG, LCK, IL12A, H2-AA, RIPK2, IL12B, ITGAL, C3, IL4RA, NFKBIA, IL7R, STAT6, IRAK3, TAP2, FCER1G, CD4, IL2RG, SH2B2, C2, INPP5D, DNAJA3, PTPRC, PTPN6, IL6, IL2RA, CFB, MALT1, BAD, FCGR1, FCGR3, CDKN1A, PLCG1, PLCG2	679	206	13588	5.53724	4.69254e-23	3.91045e-24	2.75544e-23
GOTERM_BP_FAT	GO:0007169~transmembrane receptor protein tyrosine kinase signaling pathway	55	7.25594	2.01024e-26	EFNA1, STAT5A, STAT5B, AKT1, GAB1, FGF1, INSR, EGFR, IRS2, SOCS7, SOCS5, VEGFC, DOK2, EREG, VEGFA, PDGFRA, PDGFRB, MST1R, EIF2AK3, FGFR1, CCL2, NDN, ERBB4, GRB2, ERBB2, TIPARP, SRC, IGF1R, PTK2, PTK2B, SH2B2, PIK3R3, FIGF, PIK3R1, CSF1R, PIK3R2, PLAT, FLT3, FLT4, MET, RAF1, IGF1, STAT3, EPHA2, PTPN11, KDR, EPHA4, LAT, NTRK1, CSRNP1, TSC2, NTRK2, JAK2, INS2, PTPN1	679	192	13588	5.73254	6.18148e-23	4.75498e-24	3.62973e-23
GOTERM_BP_FAT	GO:0007243~protein kinase cascade	60	7.91557	7.95996e-26	EFNA1, STAT5A, STAT5B, GNA12, TLR4, BTK, AKT1, MAP3K7, MAP3K5, MYD88, GAB1, IFNG, PIK3CA, MAP2K7, CHUK, PRKCA, ZFP36, IRAK2, BCL10, SOCS1, SOCS5, TANK, OSM, MAPK1, DOK2, PIAS4, RIPK3, MAPK9, MAPK8, PIAS1, GADD45B, CAV1, TNF, GNAI2, GRB2, PXN, MAP3K1, DUSP16, PTPRC, MAP2K1, MAP2K4, MET, RAF1, MAPK11, MALT1, SMAD1, MAPK10, TAB1, STAT3, PTPN11, MAPK13, RPS6KA2, MAPK14, NOTCH4, TSC2, IKBKG, JAK2, INS…	679	236	13588	5.08774	2.44769e-22	1.74835e-23	1.43727e-22
GOTERM_BP_FAT	GO:0008284~positive regulation of cell proliferation	64	8.44327	1.87925e-24	FOSL2, MARCKSL1, PDGFA, IL6ST, STAT5A, IL18, STAT5B, PAX6, TLR4, IL15, PNP, CXCL10, MYD88, ARHGAP5, TICAM1, IFNG, FGF1, MYC, EGFR, IRS2, NANOG, LIFR, IL11RA1, CD40, HRAS1, HES1, VEGFC, CD38, ADRB2, CD80, ADM, EREG, CCND2, VEGFA, HIPK2, FOXG1, IL12A, TGIF1, RIPK2, IL12B, HMGB1, FGFR1, ITGAL, TNF, CCL2, GNAI2, CNTFR, BCL2L1, ITGB1, KRAS, RAC2, BCL2, FIGF, DNAJA3, PTPRC, IL6, IL2RA, HCLS1, FLT4, IGF…	679	284	13588	4.5097	5.77869e-21	3.85246e-22	3.39322e-21
GOTERM_BP_FAT	GO:0001775~cell activation	59	7.78364	5.25229e-24	CD8A, STAT5A, STAT5B, MLH1, TLR4, IL15, NFKB2, CXCR5, CXCR4, WWP1, TICAM1, FAS, EGR1, BCL10, PIK3CB, PIK3CD, RELB, IL11RA1, CD40, PRKCD, IFNAR1, CCND3, F2, LCK, CX3CR1, RIPK2, AICDA, IL12B, LCP2, ITGAL, TNF, SFPI1, ITGB2, IL7R, IL23A, BCL2, BCL3, FCER1G, CD4, NDRG1, TRAF6, PIK3R1, DNAJA3, BLNK, TRP53, PTPRC, FLT3, CEBPG, SMAD3, MALT1, FCGR3, LAT, FCGR2B, NTRK1, SP3, PLCG2, IRF1, ITGAD, IRF4	679	246	13588	4.79957	1.61508e-20	1.00943e-21	9.48367e-21
GOTERM_BP_FAT	GO:0006952~defense response	80	10.5541	1.38587e-23	ELF3, TOLLIP, TLR2, TLR3, TLR4, IL10, TAPBP, B2M, CXCL10, AKT1, C1RA, SH2D1A, MYD88, CD44, HAMP, TICAM1, IFNG, CFH, IL1B, NOS2, IL1A, H2-K1, IRAK1, NFKBIZ, BCL10, PLD1, IL27, CAMP, RELA, ELANE, SAA3, NLRP3, CCR5, IFNB1, CCR2, F2, H2-AA, RIPK2, MAVS, CCL3, IL1R1, CCL2, TNF, NFKBID, C3, CCR1, CXCL2, RSAD2, ITGB2, CCL5, CCL4, CCL22, TNFRSF1B, IL23A, MEFV, BCL2, TAP1, ITGB6, FCER1G, BCL3, C2, DHX58, …	679	448	13588	3.57353	4.26154e-20	2.50679e-21	2.50236e-20
GOTERM_BP_FAT	GO:0010604~positive regulation of macromolecule metabolic process	97	12.7968	1.71288e-23	THRA, STAT5A, STAT5B, TLR3, CASK, TLR4, FOXO3, CD209B, PNP, IL10, CITED2, MYD88, IFNG, IL1B, BCL10, RXRA, RELA, RXRG, MED12, CD40, HES1, EP300, PIAS4, PIAS3, JUN, VEGFA, PRDM1, NFE2L2, PIAS1, FUS, HMGB1, SFPI1, SOX9, SRF, TRAF6, TRP53, KLF6, MAFB, CREBBP, GRIN1, NR4A2, NR4A1, SMAD3, SMAD1, DDX5, USF2, SREBF2, FCGR3, ATF4, NEDD4, CSRNP1, MTOR, KLF4, E2F1, PPARA, PAX6, NFKB1, AKT1, FOS, TICAM1, FGF…	679	633	13588	3.06658	5.26712e-20	2.92618e-21	3.09283e-20
GOTERM_BP_FAT	GO:0045321~leukocyte activation	55	7.25594	2.06552e-23	CD8A, STAT5A, STAT5B, MLH1, TLR4, IL15, CXCR5, CXCR4, WWP1, TICAM1, FAS, EGR1, BCL10, PIK3CD, RELB, IL11RA1, CD40, PRKCD, IFNAR1, CCND3, CX3CR1, LCK, RIPK2, AICDA, IL12B, LCP2, ITGAL, SFPI1, ITGB2, IL7R, IL23A, BCL2, BCL3, FCER1G, CD4, NDRG1, TRAF6, PIK3R1, DNAJA3, BLNK, TRP53, PTPRC, FLT3, CEBPG, SMAD3, MALT1, FCGR3, LAT, FCGR2B, NTRK1, SP3, PLCG2, IRF1, ITGAD, IRF4	679	219	13588	5.02579	6.35147e-20	3.34288e-21	3.72955e-20
GOTERM_BP_FAT	GO:0002694~regulation of leukocyte activation	46	6.0686	5.94075e-23	ITGAL, NFKBID, ERBB2, IL18, STAT5A, STAT5B, IL4RA, TLR4, IL15, IL7R, PNP, IL10, STAT6, MYD88, HMOX1, IFNG, TICAM1, FCER1G, CD4, IL2RG, FAS, INPP5D, DNAJA3, PTPRC, BCL10, PTPN6, IL6, HSP90AA1, IL2RA, FLT3, IL27, MALT1, BAD, SOCS5, CD40, CD38, LAT, CDKN1A, CD80, FCGR2B, CD274, LCK, IL12A, RIPK2, H2-AA, IL12B	679	154	13588	5.97755	1.82678e-19	9.1339e-21	1.07268e-19
GOTERM_BP_FAT	GO:0050865~regulation of cell activation	46	6.0686	1.06821e-22	ITGAL, NFKBID, ERBB2, IL18, STAT5A, STAT5B, IL4RA, TLR4, IL15, IL7R, PNP, IL10, STAT6, MYD88, HMOX1, IFNG, TICAM1, FCER1G, CD4, IL2RG, FAS, INPP5D, DNAJA3, PTPRC, BCL10, PTPN6, IL6, HSP90AA1, IL2RA, FLT3, IL27, MALT1, BAD, SOCS5, CD40, CD38, LAT, CDKN1A, CD80, FCGR2B, CD274, LCK, IL12A, RIPK2, H2-AA, IL12B	679	156	13588	5.90091	3.28475e-19	1.56417e-20	1.92879e-19
GOTERM_BP_FAT	GO:0010033~response to organic substance	84	11.0818	1.14676e-22	STAT5A, STAT5B, TLR2, TLR3, TLR4, B2M, AKT1, FOS, MYD88, HSF1, HMOX1, TICAM1, IFNG, IL1B, FAS, CASP1, INSR, MYC, AKT3, AKT2, EGR1, IRAK1, BCL10, SGK1, IRS2, EGR2, HSP90AA1, RELA, PRKCI, SOCS7, MMP14, MAPK1, GNAL, GLUL, CCND1, MAPK3, RIPK2, NFE2L2, EIF2AK2, PPP1R15A, EIF2AK3, EIF2AK4, PPP2R2A, HMGB1, CAV1, NFKBIA, BCL2L1, NR3C1, CCL5, SRC, IL12RB2, IRAK3, TAP2, BCL2, CD4, SH2B2, ERO1L, PIK3R3, PIK…	679	505	13588	3.32869	3.52627e-19	1.60285e-20	2.07061e-19
GOTERM_BP_FAT	GO:0051249~regulation of lymphocyte activation	44	5.80475	2.13743e-22	ITGAL, NFKBID, ERBB2, IL18, STAT5A, STAT5B, IL4RA, TLR4, IL15, IL7R, PNP, IL10, STAT6, MYD88, IFNG, TICAM1, CD4, IL2RG, FAS, INPP5D, DNAJA3, PTPRC, BCL10, PTPN6, IL6, HSP90AA1, IL2RA, FLT3, IL27, MALT1, BAD, SOCS5, CD40, CD38, LAT, CDKN1A, CD80, FCGR2B, CD274, LCK, IL12A, RIPK2, H2-AA, IL12B	679	144	13588	6.11471	6.5726e-19	2.85765e-20	3.8594e-19
GOTERM_BP_FAT	GO:0001817~regulation of cytokine production	41	5.40897	2.87051e-20	MAVS, TNF, IL18, STAT5A, STAT5B, TLR2, TLR3, NFKB1, TLR4, CD209B, IL10, IRAK3, MYD88, REL, HSF1, HMOX1, IFNG, TICAM1, BCL3, IL1B, FCER1G, INPP5D, TRAF6, CASP1, IL1A, SRGN, BCL10, IL6, CEBPB, RELA, CEBPG, CD40, NLRP3, FCGR3, IFNAR1, DDX58, EREG, IRF1, RIPK2, IRF4, CD14	679	139	13588	5.90276	8.8268e-17	3.67784e-18	5.18306e-17
GOTERM_BP_FAT	GO:0042325~regulation of phosphorylation	59	7.78364	2.97501e-20	PDGFA, EFNA1, TLR4, CDC42, MAP3K5, GAB1, IFNG, IL1B, FGF1, PRKCA, EGFR, IRAK2, IRAK1, BCL10, SOCS3, SOCS1, RB1, PRKCE, PRKCD, OSM, EIF2AK1, EREG, ARRB2, JUN, PDGFRB, GADD45B, GADD45A, HMGB1, CAV1, TNF, GNAI2, SFN, PXN, TRIB1, IRAK3, MAP3K1, BCL2, DUSP16, RAC1, CD4, PIK3R2, PTPRC, PTPN6, IL6, TNXB, MAP2K1, HCLS1, MET, TAB1, CISH, PTPN11, CDKN1A, TSC2, IKBKG, JAK2, INS2, MTOR, GRK1, IL22RA2	679	290	13588	4.07136	9.14814e-17	3.65926e-18	5.37174e-17
GOTERM_BP_FAT	GO:0002696~positive regulation of leukocyte activation	35	4.61741	3.91778e-20	ITGAL, IL18, STAT5A, STAT5B, IL4RA, TLR4, IL15, IL7R, PNP, STAT6, MYD88, IFNG, TICAM1, FCER1G, CD4, IL2RG, INPP5D, DNAJA3, PTPRC, BCL10, IL6, HSP90AA1, IL2RA, MALT1, BAD, SOCS5, CD40, CD38, CDKN1A, CD80, LCK, IL12A, RIPK2, H2-AA, IL12B	679	99	13588	7.07487	1.20472e-16	4.63353e-18	7.07405e-17
GOTERM_BP_FAT	GO:0008283~cell proliferation	54	7.12401	4.8927e-20	PDGFA, PGF, BTRC, IL15, GPX1, CXCR4, IL1B, IL1A, CHUK, IRS2, RXRA, PIM1, MMP14, PRKCD, HRAS1, IFNAR2, CCND1, EREG, CCND3, VEGFA, RIPK2, ITGAL, TNF, GNAI2, ITGB2, BCL2L1, SFN, SOX9, IL7R, SRC, TNFRSF1B, STAT4, IL23A, BCL2, RAC1, FIGF, TRP53, PTPRC, IL6, CEBPB, MKI67, MAP2K1, CFB, CREBBP, MET, MALT1, BAD, NRAS, TNFSF11, GSK3B, ITGAD, RAP1B, AREG, NCOR2	679	247	13588	4.37505	1.50451e-16	5.57225e-18	8.83439e-17
GOTERM_BP_FAT	GO:0051251~positive regulation of lymphocyte activation	34	4.48549	6.416e-20	ITGAL, IL18, STAT5A, STAT5B, IL4RA, TLR4, IL15, IL7R, PNP, STAT6, MYD88, IFNG, TICAM1, CD4, IL2RG, INPP5D, DNAJA3, PTPRC, BCL10, IL6, HSP90AA1, IL2RA, MALT1, BAD, SOCS5, CD40, CD38, CDKN1A, CD80, LCK, IL12A, RIPK2, H2-AA, IL12B	679	94	13588	7.2383	1.97292e-16	7.04614e-18	1.15849e-16
GOTERM_BP_FAT	GO:0050867~positive regulation of cell activation	35	4.61741	8.11428e-20	ITGAL, IL18, STAT5A, STAT5B, IL4RA, TLR4, IL15, IL7R, PNP, STAT6, MYD88, IFNG, TICAM1, FCER1G, CD4, IL2RG, INPP5D, DNAJA3, PTPRC, BCL10, IL6, HSP90AA1, IL2RA, MALT1, BAD, SOCS5, CD40, CD38, CDKN1A, CD80, LCK, IL12A, RIPK2, H2-AA, IL12B	679	101	13588	6.93478	2.49514e-16	8.60394e-18	1.46513e-16
GOTERM_BP_FAT	GO:0051098~regulation of binding	33	4.35356	1.51186e-19	THRA, TNF, NFKBID, TLR2, TLR3, NFKBIA, ITGB2, TLR4, IRAK3, MYD88, HMOX1, TICAM1, MYC, DNAJA3, IRAK2, IRAK1, BCL10, RELA, CEBPG, CREBBP, SMAD3, MALT1, NLRP3, MAPK1, ADRB2, HIPK2, MAPK3, RIPK2, JAK2, IRF4, IKBKB, EIF2AK3, CALM2	679	90	13588	7.33765	4.64898e-16	1.54966e-17	2.72986e-16
GOTERM_BP_FAT	GO:0051174~regulation of phosphorus metabolic process	59	7.78364	1.93785e-19	PDGFA, EFNA1, TLR4, CDC42, MAP3K5, GAB1, IFNG, IL1B, FGF1, PRKCA, EGFR, IRAK2, IRAK1, BCL10, SOCS3, SOCS1, RB1, PRKCE, PRKCD, OSM, EIF2AK1, EREG, ARRB2, JUN, PDGFRB, GADD45B, GADD45A, HMGB1, CAV1, TNF, GNAI2, SFN, PXN, TRIB1, IRAK3, MAP3K1, BCL2, DUSP16, RAC1, CD4, PIK3R2, PTPRC, PTPN6, IL6, TNXB, MAP2K1, HCLS1, MET, TAB1, CISH, PTPN11, CDKN1A, TSC2, IKBKG, JAK2, INS2, MTOR, GRK1, IL22RA2	679	301	13588	3.92258	5.95889e-16	1.92222e-17	3.49903e-16
GOTERM_BP_FAT	GO:0019220~regulation of phosphate metabolic process	59	7.78364	1.93785e-19	PDGFA, EFNA1, TLR4, CDC42, MAP3K5, GAB1, IFNG, IL1B, FGF1, PRKCA, EGFR, IRAK2, IRAK1, BCL10, SOCS3, SOCS1, RB1, PRKCE, PRKCD, OSM, EIF2AK1, EREG, ARRB2, JUN, PDGFRB, GADD45B, GADD45A, HMGB1, CAV1, TNF, GNAI2, SFN, PXN, TRIB1, IRAK3, MAP3K1, BCL2, DUSP16, RAC1, CD4, PIK3R2, PTPRC, PTPN6, IL6, TNXB, MAP2K1, HCLS1, MET, TAB1, CISH, PTPN11, CDKN1A, TSC2, IKBKG, JAK2, INS2, MTOR, GRK1, IL22RA2	679	301	13588	3.92258	5.95889e-16	1.92222e-17	3.49903e-16
GOTERM_BP_FAT	GO:0048584~positive regulation of response to stimulus	46	6.0686	2.38905e-19	HMGB1, TNF, C3, STAT5A, STAT5B, TLR2, TLR3, NFKBIA, TLR4, IL15, PNP, SRC, B2M, MAP3K7, CD47, C1RA, SH2D1A, MYD88, TAP2, TICAM1, CFH, IL1B, FCER1G, SH2B2, C2, H2-K1, PRKCA, IRAK1, PTPRC, BCL10, PTPN6, CFB, RELA, CEBPG, MALT1, FCGR1, FCGR3, MAPK1, EREG, PLCG1, PLCG2, HIPK2, LCK, RIPK2, H2-AA, JAK2	679	186	13588	4.94915	7.34633e-16	2.29573e-17	4.31373e-16
GOTERM_BP_FAT	GO:0009891~positive regulation of biosynthetic process	83	10.9499	2.54803e-19	E2F1, PPARA, THRA, STAT5A, STAT5B, PAX6, TLR2, TLR3, CASK, NFKB1, TLR4, FOXO3, CD209B, IL10, CITED2, FOS, MYD88, TICAM1, IFNG, IL1B, MYC, EGR1, BCL10, AR, EGR2, HSP90AA1, RXRA, RELA, RXRG, MED12, RB1, CDK2, OSM, HES1, ADRB2, EP300, EREG, JUN, VEGFA, HIPK2, NFE2L2, FUS, HMGB1, TNF, ITGB2, EHF, SFPI1, SOX9, SRF, STAT6, REL, BCL3, TRAF6, MAF, CEBPA, TRP53, KLF6, IL6, CEBPB, MAFB, CREB1, CEBPG, GRIN1…	679	557	13588	2.98201	7.8352e-16	2.3743e-17	4.60079e-16
GOTERM_BP_FAT	GO:0051173~positive regulation of nitrogen compound metabolic process	80	10.5541	3.63805e-19	E2F1, PPARA, THRA, STAT5A, STAT5B, PAX6, TLR2, CASK, NFKB1, TLR4, FOXO3, PNP, CITED2, FOS, MYD88, TICAM1, IFNG, MYC, EGR1, BCL10, AR, EGR2, HSP90AA1, RXRA, RELA, RXRG, MED12, RB1, CD40, CDK2, OSM, HES1, ADRB2, EP300, EREG, JUN, VEGFA, HIPK2, NFE2L2, FUS, HMGB1, TNF, ITGB2, EHF, SFPI1, SOX9, SRF, STAT6, REL, BCL3, TRP53, MAF, CEBPA, PTPRC, KLF6, IL6, CEBPB, MAFB, CREB1, CEBPG, GRIN1, CREBBP, NR4A2…	679	526	13588	3.04362	1.1187e-15	3.29029e-17	6.56895e-16
GOTERM_BP_FAT	GO:0031328~positive regulation of cellular biosynthetic process	82	10.8179	5.25192e-19	E2F1, PPARA, THRA, STAT5A, STAT5B, PAX6, TLR2, TLR3, CASK, NFKB1, TLR4, FOXO3, CD209B, CITED2, FOS, MYD88, TICAM1, IFNG, IL1B, MYC, EGR1, BCL10, AR, EGR2, HSP90AA1, RXRA, RELA, RXRG, MED12, RB1, CDK2, OSM, HES1, ADRB2, EP300, EREG, JUN, VEGFA, HIPK2, NFE2L2, FUS, HMGB1, TNF, ITGB2, EHF, SFPI1, SOX9, SRF, STAT6, REL, BCL3, TRAF6, MAF, CEBPA, TRP53, KLF6, IL6, CEBPB, MAFB, CREB1, CEBPG, GRIN1, CREB…	679	552	13588	2.97276	1.61497e-15	4.61419e-17	9.483e-16
GOTERM_BP_FAT	GO:0010557~positive regulation of macromolecule biosynthetic process	79	10.4222	2.09119e-18	E2F1, PPARA, THRA, STAT5A, STAT5B, PAX6, TLR3, CASK, NFKB1, TLR4, FOXO3, CD209B, IL10, CITED2, FOS, MYD88, TICAM1, IFNG, IL1B, MYC, EGR1, BCL10, AR, EGR2, RXRA, RELA, RXRG, MED12, RB1, CDK2, OSM, HES1, ADRB2, EP300, EREG, JUN, VEGFA, HIPK2, NFE2L2, FUS, HMGB1, TNF, EHF, SFPI1, SOX9, SRF, STAT6, REL, BCL3, TRAF6, MAF, CEBPA, TRP53, KLF6, IL6, CEBPB, MAFB, CREB1, CEBPG, CREBBP, GRIN1, NR4A2, NR4A1,…	679	530	13588	2.98289	6.43041e-15	1.78623e-16	3.77591e-15
GOTERM_BP_FAT	GO:0009617~response to bacterium	41	5.40897	3.4301e-18	MAVS, TNF, TLR2, NFKBIA, TLR4, CD209B, IL10, B2M, IL12RB2, IRAK3, CD47, GPX1, MYD88, HSF1, HAMP, TAP2, IFNG, TICAM1, IL1B, FCER1G, BCL3, NOS2, H2-K1, IRAK1, BCL10, PLD1, HCK, RELA, CAMP, MALT1, STAT1, FCGR1, MAPK1, CCR5, IFNB1, MAPK14, PLCG2, MAPK3, RIPK2, IRF3, CD14	679	157	13588	5.22601	1.05476e-14	2.85069e-16	6.19348e-15
GOTERM_BP_FAT	GO:0051101~regulation of DNA binding	29	3.82586	4.21235e-18	THRA, TNF, NFKBID, TLR2, TLR3, NFKBIA, ITGB2, TLR4, IRAK3, MYD88, HMOX1, TICAM1, DNAJA3, IRAK2, IRAK1, BCL10, CEBPG, RELA, CREBBP, MALT1, NLRP3, MAPK1, HIPK2, MAPK3, RIPK2, JAK2, IRF4, IKBKB, CALM2	679	74	13588	7.84246	1.2953e-14	3.40868e-16	7.60592e-15
GOTERM_BP_FAT	GO:0043069~negative regulation of programmed cell death	51	6.72823	4.45204e-18	STAT5A, STAT5B, PNP, CITED2, MAP3K7, AKT1, GPX1, CASP4, ATG5, RHOA, PIK3CA, FAS, MYC, PIK3CG, BCL10, ROCK1, PIM1, HRAS1, BTG2, AGTR1A, CX3CR1, HIPK2, VEGFA, MAPK8, PRNP, TRAF2, FGFR1, XIAP, BCL2L1, HSPA1L, KRAS, BCL2, PPP2CB, BCL3, FCER1G, RASA1, PIK3R1, TRP53, CFLAR, IL2RB, CEBPB, GRIN1, NR4A2, BIRC7, IGF1, SOD2, NRAS, CDKN1A, NTRK1, GSK3B, PLCG2	679	244	13588	4.18279	1.369e-14	3.51026e-16	8.03872e-15
GOTERM_BP_FAT	GO:0060548~negative regulation of cell death	51	6.72823	5.33034e-18	STAT5A, STAT5B, PNP, CITED2, MAP3K7, AKT1, GPX1, CASP4, ATG5, RHOA, PIK3CA, FAS, MYC, PIK3CG, BCL10, ROCK1, PIM1, HRAS1, BTG2, AGTR1A, CX3CR1, HIPK2, VEGFA, MAPK8, PRNP, TRAF2, FGFR1, XIAP, BCL2L1, HSPA1L, KRAS, BCL2, PPP2CB, BCL3, FCER1G, RASA1, PIK3R1, TRP53, CFLAR, IL2RB, CEBPB, GRIN1, NR4A2, BIRC7, IGF1, SOD2, NRAS, CDKN1A, NTRK1, GSK3B, PLCG2	679	245	13588	4.16572	1.63908e-14	4.0977e-16	9.6246e-15
GOTERM_BP_FAT	GO:0043066~negative regulation of apoptosis	50	6.59631	9.47779e-18	STAT5A, STAT5B, PNP, CITED2, MAP3K7, AKT1, GPX1, CASP4, ATG5, RHOA, PIK3CA, FAS, MYC, PIK3CG, BCL10, ROCK1, PIM1, HRAS1, BTG2, AGTR1A, CX3CR1, HIPK2, VEGFA, MAPK8, PRNP, TRAF2, FGFR1, XIAP, BCL2L1, HSPA1L, KRAS, BCL2, PPP2CB, BCL3, FCER1G, RASA1, PIK3R1, TRP53, CFLAR, IL2RB, CEBPB, GRIN1, NR4A2, BIRC7, IGF1, SOD2, NRAS, CDKN1A, NTRK1, GSK3B	679	239	13588	4.18657	2.91442e-14	7.10834e-16	1.71133e-14
GOTERM_BP_FAT	GO:0010627~regulation of protein kinase cascade	40	5.27704	1.44656e-17	FGFR1, TRAF2, CAV1, TNF, NFKBID, GRB2, BTRC, TLR3, TLR4, MAP3K7, IGF1R, GPX1, MYD88, MAP3K1, IFNG, TICAM1, GAB1, RHOA, IL1B, CHUK, AKT2, IRAK1, PTPRC, BCL10, PTPN6, AR, IL6, TNXB, SOCS2, HCLS1, SOCS1, OSM, ADRB2, TNFSF11, HIPK2, TSC2, RIPK2, JAK2, INS2, IL22RA2	679	155	13588	5.16433	4.44816e-14	1.05909e-15	2.61194e-14
GOTERM_BP_FAT	GO:0045893~positive regulation of transcription, DNA-dependent	67	8.83905	2.20523e-17	E2F1, PPARA, THRA, STAT5A, STAT5B, PAX6, CASK, NFKB1, FOXO3, CITED2, FOS, MYD88, IFNG, MYC, EGR1, BCL10, AR, EGR2, RXRA, RELA, RXRG, MED12, RB1, OSM, HES1, ADRB2, EP300, JUN, VEGFA, HIPK2, NFE2L2, FUS, HMGB1, TNF, SFPI1, EHF, SOX9, SRF, STAT6, REL, BCL3, MAF, CEBPA, TRP53, KLF6, IL6, CEBPB, MAFB, CREB1, CREBBP, GRIN1, NR4A2, NR4A1, IGF1, SMAD3, SMAD1, STAT3, USF2, SREBF2, ATF4, SP1, CSRNP1, MAPK1…	679	416	13588	3.22305	6.78109e-14	1.577e-15	3.98182e-14
GOTERM_BP_FAT	GO:0051254~positive regulation of RNA metabolic process	67	8.83905	3.20159e-17	E2F1, PPARA, THRA, STAT5A, STAT5B, PAX6, CASK, NFKB1, FOXO3, CITED2, FOS, MYD88, IFNG, MYC, EGR1, BCL10, AR, EGR2, RXRA, RELA, RXRG, MED12, RB1, OSM, HES1, ADRB2, EP300, JUN, VEGFA, HIPK2, NFE2L2, FUS, HMGB1, TNF, SFPI1, EHF, SOX9, SRF, STAT6, REL, BCL3, MAF, CEBPA, TRP53, KLF6, IL6, CEBPB, MAFB, CREB1, CREBBP, GRIN1, NR4A2, NR4A1, IGF1, SMAD3, SMAD1, STAT3, USF2, SREBF2, ATF4, SP1, CSRNP1, MAPK1…	679	419	13588	3.19997	9.84488e-14	2.23747e-15	5.78087e-14
GOTERM_BP_FAT	GO:0002520~immune system development	55	7.25594	3.75158e-17	CD8A, STAT5A, STAT5B, MLH1, NFKB1, NFKB2, IL15, CXCR5, WWP1, CASP8, FAS, CHUK, EGR1, RELB, IL11RA1, RB1, LCK, VEGFA, CCR2, AICDA, IL12B, CSF3, TNF, CCR1, TIPARP, PML, SFPI1, IL7R, BCL2, BCL3, CD4, TRAF6, PIK3R1, DNAJA3, CEBPA, TRP53, PTPRC, FLT3, CEBPG, HCLS1, SMAD3, MALT1, KDR, SOD2, CCNB2, TNFSF11, SP1, ID2, NTRK1, SP3, PLCG2, IRF1, JAK2, IRF4, JAK3	679	295	13588	3.73101	1.15361e-13	2.56358e-15	6.77395e-14
GOTERM_BP_FAT	GO:0006954~inflammatory response	47	6.20053	1.09e-16	CCL3, TNF, CCL2, NFKBID, ELF3, C3, TOLLIP, CCR1, CXCL2, TLR2, TLR3, TLR4, ITGB2, CCL5, CCL4, CXCL10, AKT1, C1RA, CCL22, TNFRSF1B, MYD88, IL23A, MEFV, CD44, ITGB6, TICAM1, CFH, IL1B, NOS2, C2, IL1A, NFKBIZ, IL6, CFB, IL27, SAA3, SMAD1, NLRP3, FCGR1, STAT3, FCGR3, LAT, ITGB2L, CCR5, CCR2, F2, CD14	679	225	13588	4.18024	3.41394e-13	7.43849e-15	1.9984e-13
GOTERM_BP_FAT	GO:0045935~positive regulation of nucleobase, nucleoside, nucleotide and nucleic acid metabolic process	74	9.76253	1.28329e-16	E2F1, PPARA, THRA, STAT5A, STAT5B, PAX6, CASK, NFKB1, FOXO3, PNP, CITED2, FOS, MYD88, IFNG, MYC, EGR1, BCL10, AR, EGR2, RXRA, RELA, RXRG, MED12, RB1, CD40, CDK2, OSM, HES1, ADRB2, EP300, EREG, JUN, VEGFA, HIPK2, NFE2L2, FUS, HMGB1, TNF, EHF, SFPI1, SOX9, SRF, STAT6, REL, BCL3, MAF, CEBPA, TRP53, PTPRC, KLF6, IL6, CEBPB, MAFB, CREB1, CEBPG, CREBBP, GRIN1, NR4A2, NR4A1, IGF1, SMAD3, SMAD1, DDX5, ST…	679	510	13588	2.90367	3.41394e-13	7.21645e-15	1.9984e-13
GOTERM_BP_FAT	GO:0051090~regulation of transcription factor activity	25	3.29815	1.46791e-16	THRA, TNF, NFKBID, TLR2, TLR3, NFKBIA, ITGB2, TLR4, IRAK3, MYD88, HMOX1, TICAM1, DNAJA3, IRAK2, BCL10, IRAK1, CEBPG, RELA, CREBBP, MALT1, NLRP3, MAPK1, MAPK3, RIPK2, IKBKB	679	59	13588	8.47957	3.41394e-13	7.10543e-15	1.9984e-13
GOTERM_BP_FAT	GO:0046649~lymphocyte activation	43	5.67282	1.55809e-16	ITGAL, CD8A, STAT5A, STAT5B, MLH1, SFPI1, ITGB2, IL15, IL7R, IL23A, CXCR5, CXCR4, BCL2, WWP1, BCL3, CD4, FAS, PIK3R1, DNAJA3, BLNK, EGR1, TRP53, PTPRC, FLT3, CEBPG, PIK3CD, RELB, IL11RA1, SMAD3, MALT1, CD40, PRKCD, IFNAR1, CCND3, NTRK1, SP3, PLCG2, LCK, IRF1, RIPK2, AICDA, ITGAD, IL12B	679	191	13588	4.50527	3.41394e-13	6.99441e-15	1.9984e-13
GOTERM_BP_FAT	GO:0002237~response to molecule of bacterial origin	23	3.0343	2.13823e-16	IRAK1, BCL10, RELA, TLR2, NFKBIA, TLR4, MALT1, STAT1, B2M, IL12RB2, MAPK1, IRAK3, MYD88, HSF1, MAPK14, TAP2, TICAM1, MAPK3, PLCG2, RIPK2, IL1B, IRF3, CD14	679	49	13588	9.39329	6.82787e-13	1.36557e-14	3.9968e-13
GOTERM_BP_FAT	GO:0050870~positive regulation of T cell activation	26	3.43008	2.55731e-16	ITGAL, IL18, STAT5A, STAT5B, IL4RA, IL15, IL7R, PNP, IFNG, CD4, IL2RG, DNAJA3, BCL10, PTPRC, IL6, IL2RA, HSP90AA1, MALT1, BAD, SOCS5, CD80, LCK, IL12A, H2-AA, RIPK2, IL12B	679	66	13588	7.88343	6.82787e-13	1.34337e-14	3.9968e-13
GOTERM_BP_FAT	GO:0009611~response to wounding	59	7.78364	2.98487e-16	PPARA, ELF3, TOLLIP, TLR2, GJA1, TLR3, TLR4, CXCL10, AKT1, GPX1, C1RA, MYD88, CD44, TICAM1, CFH, IL1B, NOS2, IL1A, NFKBIZ, F10, PIK3CB, IL27, SAA3, NLRP3, CCR5, F3, F2, CCR2, CCL3, TNF, CCL2, NFKBID, C3, CCR1, CXCL2, ITGB2, CCL5, CCL4, ARG1, CCL22, TNFRSF1B, IL23A, MEFV, MAP3K1, BCL2, ITGB6, C2, KLF6, PTPN6, IL6, CFB, SMAD1, FCGR1, STAT3, FCGR3, SOD2, LAT, ITGB2L, CD14	679	347	13588	3.40258	1.02418e-12	1.96509e-14	5.9952e-13
GOTERM_BP_FAT	GO:0045944~positive regulation of transcription from RNA polymerase II promoter	60	7.91557	3.10184e-16	E2F1, PPARA, THRA, STAT5A, STAT5B, PAX6, CASK, NFKB1, FOXO3, CITED2, FOS, MYD88, MYC, EGR1, AR, EGR2, RXRA, RXRG, MED12, RB1, OSM, HES1, ADRB2, EP300, JUN, VEGFA, HIPK2, FUS, HMGB1, TNF, SOX9, SRF, STAT6, BCL3, MAF, CEBPA, TRP53, KLF6, IL6, CEBPB, MAFB, CREB1, CREBBP, GRIN1, NR4A2, IGF1, SMAD3, NR4A1, SMAD1, USF2, STAT3, SREBF2, ATF4, SP1, MAPK14, CSRNP1, IRF1, IRF4, JAK3, KLF4	679	358	13588	3.35393	1.02418e-12	1.93179e-14	5.9952e-13
GOTERM_BP_FAT	GO:0043068~positive regulation of programmed cell death	49	6.46438	4.2863e-16	PDIA3, MMP9, IL18, MLH1, FOXO3, IL10, GPX1, CASP4, HMOX1, CASP7, TICAM1, FAS, CASP1, MYC, PRKCA, BCL10, PRKCD, ADRB2, LCK, HIPK2, RIPK3, RIPK2, MAPK9, MAPK8, TNF, NFKBID, PML, NR3C1, BCL2L1, SRC, GCH1, SHISA5, BCL3, FASL, INPP5D, TRAF6, TRP53, PTPN6, PTPRC, CEBPB, IL2RA, CEBPG, GRIN1, NR4A1, BAD, FCGR1, BRCA1, FCGR3, CDKN1A	679	250	13588	3.92231	1.36557e-12	2.53131e-14	7.99361e-13
GOTERM_BP_FAT	GO:0048534~hemopoietic or lymphoid organ development	52	6.86016	5.26976e-16	CD8A, STAT5A, STAT5B, NFKB1, NFKB2, IL15, CXCR5, WWP1, CASP8, FAS, CHUK, EGR1, RELB, IL11RA1, RB1, LCK, VEGFA, CCR2, IL12B, CSF3, TNF, CCR1, TIPARP, PML, SFPI1, IL7R, BCL2, BCL3, CD4, TRAF6, PIK3R1, DNAJA3, CEBPA, TRP53, PTPRC, FLT3, CEBPG, HCLS1, MALT1, KDR, SOD2, CCNB2, TNFSF11, SP1, ID2, NTRK1, SP3, PLCG2, IRF1, JAK2, IRF4, JAK3	679	281	13588	3.70325	1.70697e-12	3.10862e-14	9.99201e-13
GOTERM_BP_FAT	GO:0010942~positive regulation of cell death	49	6.46438	5.51384e-16	PDIA3, MMP9, IL18, MLH1, FOXO3, IL10, GPX1, CASP4, HMOX1, CASP7, TICAM1, FAS, CASP1, MYC, PRKCA, BCL10, PRKCD, ADRB2, LCK, HIPK2, RIPK3, RIPK2, MAPK9, MAPK8, TNF, NFKBID, PML, NR3C1, BCL2L1, SRC, GCH1, SHISA5, BCL3, FASL, INPP5D, TRAF6, TRP53, PTPN6, PTPRC, CEBPB, IL2RA, CEBPG, GRIN1, NR4A1, BAD, FCGR1, BRCA1, FCGR3, CDKN1A	679	252	13588	3.89118	1.70697e-12	3.05311e-14	9.99201e-13
GOTERM_BP_FAT	GO:0050863~regulation of T cell activation	32	4.22164	6.83705e-16	ITGAL, NFKBID, IL18, STAT5A, ERBB2, STAT5B, IL4RA, IL15, IL7R, PNP, IFNG, CD4, IL2RG, DNAJA3, PTPN6, BCL10, PTPRC, IL6, IL2RA, HSP90AA1, IL27, MALT1, BAD, SOCS5, LAT, CD80, CD274, LCK, IL12A, RIPK2, H2-AA, IL12B	679	108	13588	5.92942	2.04836e-12	3.59712e-14	1.19904e-12
GOTERM_BP_FAT	GO:0010628~positive regulation of gene expression	71	9.36675	7.26317e-16	E2F1, PPARA, THRA, STAT5A, STAT5B, PAX6, CASK, NFKB1, FOXO3, CITED2, FOS, MYD88, IFNG, MYC, EGR1, BCL10, AR, EGR2, RXRA, RELA, RXRG, MED12, RB1, CDK2, OSM, HES1, ADRB2, EP300, JUN, VEGFA, HIPK2, PRDM1, NFE2L2, FUS, HMGB1, TNF, SFPI1, EHF, SOX9, SRF, STAT6, REL, BCL3, MAF, CEBPA, TRP53, KLF6, IL2RB, IL6, CEBPB, MAFB, CREB1, CREBBP, GRIN1, NR4A2, NR4A1, IGF1, SMAD3, SMAD1, DDX5, STAT3, USF2, SREBF2…	679	488	13588	2.91155	2.38976e-12	4.11893e-14	1.39888e-12
GOTERM_BP_FAT	GO:0044093~positive regulation of molecular function	54	7.12401	1.06323e-15	ADCY2, EFNA1, ADCY5, TLR2, TLR3, TLR4, CDC42, MAP3K5, MYD88, GAB1, TICAM1, MYC, IRAK2, IRAK1, BCL10, RELA, NLRP3, GNAL, ADRB2, EREG, BTG1, LCK, HIPK2, RIPK2, GNAS, GADD45B, EIF2AK3, CAV1, TNF, GNAI2, PML, ITGB2, PXN, IRAK3, MAP3K1, BCL2, RAC1, TRP53, PTPRC, MAP2K1, CREBBP, MET, NR4A2, MALT1, TAB1, CISH, PTPN11, PLCG2, TSC2, IKBKG, IRF4, INS2, IKBKB, CALM2	679	306	13588	3.53149	3.41394e-12	5.78426e-14	2.0095e-12
GOTERM_BP_FAT	GO:0043065~positive regulation of apoptosis	48	6.33245	1.43076e-15	TNF, PDIA3, NFKBID, IL18, MMP9, PML, MLH1, BCL2L1, NR3C1, FOXO3, SRC, IL10, GCH1, GPX1, CASP4, CASP7, HMOX1, SHISA5, TICAM1, BCL3, FASL, FAS, INPP5D, TRAF6, CASP1, MYC, PRKCA, TRP53, PTPRC, BCL10, PTPN6, IL2RA, CEBPB, CEBPG, GRIN1, NR4A1, BAD, FCGR1, PRKCD, BRCA1, FCGR3, ADRB2, HIPK2, LCK, RIPK3, RIPK2, MAPK9, MAPK8	679	248	13588	3.87325	4.43812e-12	7.39409e-14	2.60902e-12
GOTERM_BP_FAT	GO:0045941~positive regulation of transcription	69	9.1029	2.05077e-15	E2F1, PPARA, THRA, STAT5A, STAT5B, PAX6, CASK, NFKB1, FOXO3, CITED2, FOS, MYD88, IFNG, MYC, EGR1, BCL10, AR, EGR2, RXRA, RELA, RXRG, MED12, RB1, CDK2, OSM, HES1, ADRB2, EP300, JUN, VEGFA, HIPK2, NFE2L2, FUS, HMGB1, TNF, SFPI1, EHF, SOX9, SRF, STAT6, REL, BCL3, MAF, CEBPA, TRP53, KLF6, IL6, CEBPB, MAFB, CREB1, CREBBP, GRIN1, NR4A2, NR4A1, IGF1, SMAD3, SMAD1, DDX5, STAT3, USF2, SREBF2, ATF4, SP1, C…	679	475	13588	2.90697	6.14508e-12	1.00697e-13	3.60822e-12
GOTERM_BP_FAT	GO:0050778~positive regulation of immune response	35	4.61741	2.48408e-15	C3, STAT5A, STAT5B, TLR2, NFKBIA, TLR4, IL15, PNP, B2M, C1RA, SH2D1A, MYD88, TAP2, TICAM1, CFH, FCER1G, SH2B2, C2, H2-K1, IRAK1, PTPRC, PTPN6, BCL10, CFB, RELA, MALT1, FCGR1, FCGR3, MAPK1, EREG, PLCG1, LCK, PLCG2, RIPK2, H2-AA	679	136	13588	5.15009	7.51066e-12	1.21125e-13	4.40759e-12
GOTERM_BP_FAT	GO:0032944~regulation of mononuclear cell proliferation	27	3.56201	5.3138e-15	ITGAL, IL18, STAT5A, ERBB2, STAT5B, TLR4, IL15, PNP, IL10, MYD88, IFNG, TICAM1, INPP5D, DNAJA3, PTPN6, PTPRC, IL2RA, IL27, CD40, CD38, CDKN1A, FCGR2B, CD80, CD274, IL12A, RIPK2, IL12B	679	80	13588	6.75398	1.63869e-11	2.60125e-13	9.62563e-12
GOTERM_BP_FAT	GO:0050670~regulation of lymphocyte proliferation	27	3.56201	5.3138e-15	ITGAL, IL18, STAT5A, ERBB2, STAT5B, TLR4, IL15, PNP, IL10, MYD88, IFNG, TICAM1, INPP5D, DNAJA3, PTPN6, PTPRC, IL2RA, IL27, CD40, CD38, CDKN1A, FCGR2B, CD80, CD274, IL12A, RIPK2, IL12B	679	80	13588	6.75398	1.63869e-11	2.60125e-13	9.62563e-12
GOTERM_BP_FAT	GO:0031399~regulation of protein modification process	38	5.01319	6.22554e-15	HMGB1, CAV1, TNF, PDGFA, PML, ATG5, MAP3K1, BCL2, IFNG, GAB1, CD4, FGF1, PRKCA, EGFR, TRP53, IRAK1, PTPRC, PTPN6, BCL10, IL6, TNXB, SOCS3, HCLS1, SOCS1, PRKCE, PRKCD, OSM, EIF2AK1, ARRB2, PIAS4, PIAS3, JUN, PDGFRB, JAK2, MTOR, INS2, PIAS1, IL22RA2	679	165	13588	4.60877	1.9118e-11	2.98761e-13	1.12244e-11
GOTERM_BP_FAT	GO:0002521~leukocyte differentiation	35	4.61741	1.0122e-14	CSF3, TNF, CD8A, STAT5A, STAT5B, SFPI1, IL15, IL7R, BCL2, WWP1, CASP8, BCL3, CD4, FAS, TRAF6, PIK3R1, DNAJA3, CHUK, CEBPA, EGR1, TRP53, PTPRC, FLT3, CEBPG, RELB, IL11RA1, MALT1, TNFSF11, SP3, NTRK1, LCK, PLCG2, IRF1, IL12B, IRF4	679	142	13588	4.93248	3.10668e-11	4.77951e-13	1.8241e-11
GOTERM_BP_FAT	GO:0070663~regulation of leukocyte proliferation	27	3.56201	1.04055e-14	ITGAL, IL18, STAT5A, ERBB2, STAT5B, TLR4, IL15, PNP, IL10, MYD88, IFNG, TICAM1, INPP5D, DNAJA3, PTPN6, PTPRC, IL2RA, IL27, CD40, CD38, CDKN1A, FCGR2B, CD80, CD274, IL12A, RIPK2, IL12B	679	82	13588	6.58925	3.2091e-11	4.86278e-13	1.88405e-11
GOTERM_BP_FAT	GO:0030097~hemopoiesis	47	6.20053	1.05032e-14	CSF3, TNF, CD8A, CCR1, STAT5A, TIPARP, STAT5B, PML, SFPI1, IL15, IL7R, BCL2, WWP1, CASP8, BCL3, CD4, FAS, TRAF6, PIK3R1, DNAJA3, CHUK, CEBPA, EGR1, TRP53, PTPRC, FLT3, CEBPG, HCLS1, RELB, IL11RA1, MALT1, RB1, KDR, SOD2, TNFSF11, SP1, ID2, SP3, NTRK1, PLCG2, CCR2, LCK, VEGFA, IRF1, JAK2, IL12B, IRF4	679	251	13588	3.74723	3.24324e-11	4.84057e-13	1.90403e-11
GOTERM_BP_FAT	GO:0007229~integrin-mediated signaling pathway	26	3.43008	1.29758e-14	EIF6, ITGAL, ITGB4, ITGA10, ITGB5, ITGB2, ITGB1, PXN, PTK2, ITGB8, ITGB7, ITGB6, RHOA, ITGA1, ITGA2, ITGA3, ITGA4, ITGA9, LAT, ITGB2L, ITGA6, ITGA5, ITGA8, ITGA7, ITGAD, ITGA2B	679	76	13588	6.84614	3.9943e-11	5.87419e-13	2.3459e-11
GOTERM_BP_FAT	GO:0009967~positive regulation of signal transduction	38	5.01319	2.54802e-14	ITGAL, FGFR1, TNF, CD8A, TLR3, GIPC1, TLR4, SRC, CITED2, MAP3K7, IGF1R, GPX1, KRAS, MYD88, IFNG, TICAM1, GAB1, RHOA, IL1B, CD4, CHUK, PTPRC, BCL10, AR, IL6, HCLS1, PTPN11, OSM, NRAS, ADRB2, TNFSF11, EREG, ITGA8, HIPK2, VEGFA, RIPK2, JAK2, EIF2AK3	679	172	13588	4.42121	7.85205e-11	1.13798e-12	4.61076e-11
GOTERM_BP_FAT	GO:0006915~apoptosis	66	8.70712	2.9105e-14	E2F1, NFKB1, AKT1, GPX1, MAP3K5, CASP4, CASP7, TICAM1, IFNG, CASP8, FAS, RNF34, CASP1, MYC, IRAK2, BCL10, SGK1, ROCK1, NLRP3, OSM, RIPK1, LCK, HIPK2, RIPK3, RIPK2, MAPK7, TNFAIP3, GADD45B, EIF2AK2, PPP1R15A, EIF2AK3, TRAF1, TRAF2, TNF, XIAP, EGLN3, PML, BCL2L1, IRAK3, MOAP1, MAP3K1, BCL2, SHISA5, FASL, INPP5D, XAF1, PPP2R2B, TRAF6, TRAF4, SRGN, DNAJA3, TRAF3, PHLDA1, TRP53, CFLAR, IL6, IL2RA, RAF…	679	465	13588	2.84038	8.94451e-11	1.27776e-12	5.25247e-11
GOTERM_BP_FAT	GO:0051094~positive regulation of developmental process	42	5.5409	6.46266e-14	HMGB1, FGFR1, TNF, STAT5A, STAT5B, IL4RA, PAX6, GJA1, ITGB2, FOXO3, IL7R, SRF, PNP, BCL2, RHOA, IL1B, IL2RG, INPP5D, IL1A, PTPRC, IL6, HSP90AA1, SOCS2, MAP2K1, SOCS3, RB1, SOCS5, BAD, SMAD1, JUNB, VEGFC, ADRB2, TNFSF11, ID2, BTG1, MAPK14, FOXG1, LCK, RIPK2, TGIF1, H2-AA, GNAS	679	214	13588	3.92755	1.98691e-10	2.79843e-12	1.16673e-10
GOTERM_BP_FAT	GO:0012501~programmed cell death	66	8.70712	6.61355e-14	E2F1, NFKB1, AKT1, GPX1, MAP3K5, CASP4, CASP7, TICAM1, IFNG, CASP8, FAS, RNF34, CASP1, MYC, IRAK2, BCL10, SGK1, ROCK1, NLRP3, OSM, RIPK1, LCK, HIPK2, RIPK3, RIPK2, MAPK7, TNFAIP3, GADD45B, EIF2AK2, PPP1R15A, EIF2AK3, TRAF1, TRAF2, TNF, XIAP, EGLN3, PML, BCL2L1, IRAK3, MOAP1, MAP3K1, BCL2, SHISA5, FASL, INPP5D, XAF1, PPP2R2B, TRAF6, TRAF4, SRGN, DNAJA3, TRAF3, PHLDA1, TRP53, CFLAR, IL6, IL2RA, RAF…	679	473	13588	2.79234	2.03471e-10	2.82596e-12	1.19482e-10
GOTERM_BP_FAT	GO:0051099~positive regulation of binding	20	2.63852	1.02875e-13	IRAK2, IRAK1, BCL10, TNF, RELA, CREBBP, TLR2, TLR3, ITGB2, TLR4, MALT1, IRAK3, MYD88, TICAM1, HIPK2, RIPK2, IRF4, IKBKB, EIF2AK3, CALM2	679	45	13588	8.89413	3.16472e-10	4.3352e-12	1.85829e-10
GOTERM_BP_FAT	GO:0010647~positive regulation of cell communication	39	5.14512	1.10985e-13	ITGAL, FGFR1, TNF, CD8A, TLR3, TLR4, GIPC1, SRC, CITED2, MAP3K7, IGF1R, GPX1, KRAS, MYD88, IFNG, TICAM1, GAB1, RHOA, IL1B, CD4, CHUK, PTPRC, BCL10, AR, IL6, HCLS1, PTPN11, OSM, NRAS, ADRB2, TNFSF11, EREG, ITGA8, HIPK2, NTRK2, VEGFA, RIPK2, JAK2, EIF2AK3	679	189	13588	4.12942	3.41394e-10	4.61342e-12	2.00462e-10
GOTERM_BP_FAT	GO:0001932~regulation of protein amino acid phosphorylation	31	4.08971	1.4254e-13	HMGB1, CAV1, TNF, PDGFA, MAP3K1, BCL2, IFNG, GAB1, CD4, FGF1, EGFR, PRKCA, IRAK1, PTPN6, PTPRC, IL6, TNXB, SOCS3, HCLS1, SOCS1, PRKCE, PRKCD, OSM, EIF2AK1, ARRB2, JUN, PDGFRB, JAK2, MTOR, INS2, IL22RA2	679	121	13588	5.12699	4.38349e-10	5.84466e-12	2.57394e-10
GOTERM_BP_FAT	GO:0042035~regulation of cytokine biosynthetic process	23	3.0343	1.80807e-13	BCL10, IL6, CEBPB, RELA, CEBPG, STAT5A, STAT5B, TLR3, NFKB1, TLR4, CD209B, FCGR3, MYD88, EREG, REL, IFNG, TICAM1, IRF1, IL1B, BCL3, IRF4, INPP5D, TRAF6	679	64	13588	7.19173	5.5613e-10	7.31748e-12	3.26561e-10
GOTERM_BP_FAT	GO:0042110~T cell activation	30	3.95778	2.90221e-13	ITGAL, CD8A, STAT5A, STAT5B, ITGB2, IL15, IL7R, IL23A, CXCR4, BCL2, WWP1, BCL3, CD4, FAS, DNAJA3, EGR1, TRP53, PTPRC, FLT3, RELB, SMAD3, MALT1, IFNAR1, CCND3, SP3, LCK, IRF1, RIPK2, ITGAD, IL12B	679	116	13588	5.17546	8.92403e-10	1.15896e-11	5.24014e-10
GOTERM_BP_FAT	GO:0001568~blood vessel development	44	5.80475	3.2561e-13	FGFR1, CAV1, PDGFA, PGF, IL18, TIPARP, GJA1, GPI1, MMP2, SRF, CITED2, AKT1, ZFP36L1, MAP3K7, GPX1, PTK2, ATG5, CXCR4, HMOX1, CASP8, IL1B, NOS2, FGF1, FIGF, RASA1, PTPRJ, MAP2K1, SOCS3, MMP19, ITGA4, MMP14, JUNB, EPHA2, KDR, VEGFB, MAPK1, VEGFC, EREG, AGTR1A, MAPK14, NOTCH4, NTRK2, VEGFA, ITGA7	679	244	13588	3.60868	1.00131e-09	1.28373e-11	5.87963e-10
GOTERM_BP_FAT	GO:0042108~positive regulation of cytokine biosynthetic process	19	2.5066	3.37887e-13	BCL10, CEBPG, STAT5A, RELA, STAT5B, TLR3, TLR4, CD209B, FCGR3, MYD88, EREG, REL, IFNG, TICAM1, IRF1, IL1B, BCL3, IRF4, TRAF6	679	42	13588	9.05295	1.03886e-09	1.31501e-11	6.10012e-10
GOTERM_BP_FAT	GO:0043388~positive regulation of DNA binding	19	2.5066	3.37887e-13	IRAK2, IRAK1, BCL10, TNF, RELA, CREBBP, TLR2, TLR3, ITGB2, TLR4, MALT1, IRAK3, MYD88, TICAM1, HIPK2, RIPK2, IRF4, IKBKB, CALM2	679	42	13588	9.05295	1.03886e-09	1.31501e-11	6.10012e-10
GOTERM_BP_FAT	GO:0006357~regulation of transcription from RNA polymerase II promoter	76	10.0264	4.15489e-13	E2F1, PPARA, THRA, STAT5A, STAT5B, PAX6, CASK, NFKB1, FOXO3, CITED2, FOS, SAP30, MYD88, RHOA, MYC, EGR1, NANOG, AR, EGR2, RXRA, RBL1, RXRG, MED12, TLE1, RB1, OSM, HES1, IFNAR2, ADRB2, EP300, PIAS4, JUN, VEGFA, HIPK2, TGIF1, FUS, HMGB1, TNF, TXN1, SOX9, SRF, STAT6, PFN1, BCL3, SKIL, MAF, CEBPA, TRP53, KLF6, IL6, CEBPB, MAFB, CREB1, CEBPG, CREBBP, GRIN1, NR4A2, NR4A1, IGF1, SMAD3, SMAD1, STAT3, USF…	679	616	13588	2.46899	1.27749e-09	1.59687e-11	7.50133e-10
GOTERM_BP_FAT	GO:0002252~immune effector process	31	4.08971	4.4937e-13	CD8A, C3, RSAD2, MLH1, IL7R, C1RA, CD47, MYD88, TICAM1, CFH, FCER1G, BCL3, FAS, C2, INPP5D, PTPRC, PTPN6, BCL10, ICAM1, CFB, CEBPG, ELANE, NLRP3, PRKCD, FCGR1, FCGR3, LAT, FCGR2B, IRF7, H2-AA, AICDA	679	126	13588	4.92353	1.38196e-09	1.70612e-11	8.11484e-10
GOTERM_BP_FAT	GO:0016265~death	68	8.97098	5.40572e-13	E2F1, NFKB1, AKT1, GPX1, MAP3K5, CASP4, CASP7, TICAM1, IFNG, CASP8, FAS, CASP1, RNF34, MYC, IRAK2, BCL10, SGK1, ROCK1, NLRP3, OSM, RIPK1, LCK, HIPK2, RIPK3, RIPK2, MAPK7, TNFAIP3, GADD45B, EIF2AK2, PPP1R15A, EIF2AK3, TRAF1, TRAF2, TNF, XIAP, EGLN3, PML, BCL2L1, IRAK3, MOAP1, TNFRSF1B, MAP3K1, BCL2, SHISA5, FASL, INPP5D, XAF1, PPP2R2B, TRAF6, TRAF4, SRGN, DNAJA3, TRAF3, PHLDA1, TRP53, CFLAR, IL6, …	679	519	13588	2.62197	1.66225e-09	2.02712e-11	9.76064e-10
GOTERM_BP_FAT	GO:0008219~cell death	67	8.83905	5.5642e-13	E2F1, NFKB1, AKT1, GPX1, MAP3K5, CASP4, CASP7, TICAM1, IFNG, CASP8, FAS, RNF34, CASP1, MYC, IRAK2, BCL10, SGK1, ROCK1, NLRP3, OSM, RIPK1, LCK, HIPK2, RIPK3, RIPK2, MAPK7, TNFAIP3, GADD45B, EIF2AK2, PPP1R15A, EIF2AK3, TRAF1, TRAF2, TNF, XIAP, EGLN3, PML, BCL2L1, IRAK3, MOAP1, TNFRSF1B, MAP3K1, BCL2, SHISA5, FASL, INPP5D, XAF1, PPP2R2B, TRAF6, TRAF4, SRGN, DNAJA3, TRAF3, PHLDA1, TRP53, CFLAR, IL6, …	679	507	13588	2.64456	1.71106e-09	2.06153e-11	1.00473e-09
GOTERM_BP_FAT	GO:0002697~regulation of immune effector process	26	3.43008	5.63273e-13	MAVS, TRAF2, TNF, C3, STAT5A, STAT5B, IL15, IL7R, PNP, B2M, STAT6, SH2D1A, HMOX1, TAP2, IFNG, CFH, FCER1G, TRAF6, H2-K1, PTPN6, PTPRC, CD40, FCGR1, FCGR3, DDX58, FCGR2B	679	88	13588	5.91257	1.73223e-09	2.06218e-11	1.01715e-09
GOTERM_BP_FAT	GO:0001944~vasculature development	44	5.80475	7.70519e-13	FGFR1, CAV1, PDGFA, PGF, IL18, TIPARP, GJA1, GPI1, MMP2, SRF, CITED2, AKT1, ZFP36L1, MAP3K7, GPX1, PTK2, ATG5, CXCR4, HMOX1, CASP8, IL1B, NOS2, FGF1, FIGF, RASA1, PTPRJ, MAP2K1, SOCS3, MMP19, ITGA4, MMP14, JUNB, EPHA2, KDR, VEGFB, MAPK1, VEGFC, EREG, AGTR1A, MAPK14, NOTCH4, NTRK2, VEGFA, ITGA7	679	250	13588	3.52207	2.36927e-09	2.78738e-11	1.39122e-09
GOTERM_BP_FAT	GO:0032946~positive regulation of mononuclear cell proliferation	20	2.63852	1.01364e-12	ITGAL, PTPRC, IL2RA, STAT5A, IL18, STAT5B, TLR4, IL15, CD40, PNP, CD38, CDKN1A, MYD88, CD80, IFNG, TICAM1, IL12A, RIPK2, IL12B, DNAJA3	679	50	13588	8.00471	3.11692e-09	3.62433e-11	1.83025e-09
GOTERM_BP_FAT	GO:0050671~positive regulation of lymphocyte proliferation	20	2.63852	1.01364e-12	ITGAL, PTPRC, IL2RA, STAT5A, IL18, STAT5B, TLR4, IL15, CD40, PNP, CD38, CDKN1A, MYD88, CD80, IFNG, TICAM1, IL12A, RIPK2, IL12B, DNAJA3	679	50	13588	8.00471	3.11692e-09	3.62433e-11	1.83025e-09
GOTERM_BP_FAT	GO:0051092~positive regulation of NF-kappaB transcription factor activity	15	1.97889	1.39081e-12	IRAK2, IRAK1, BCL10, TNF, RELA, TLR2, TLR3, ITGB2, TLR4, MALT1, IRAK3, MYD88, TICAM1, RIPK2, IKBKB	679	25	13588	12.0071	4.27664e-09	4.91568e-11	2.51122e-09
GOTERM_BP_FAT	GO:0051726~regulation of cell cycle	40	5.27704	1.40839e-12	E2F1, HMGB1, TNF, BTRC, STAT5A, STAT5B, PML, SFN, ITGB1, CCNG2, CITED2, CDC42, KRAS, BCL2, PPP2CA, MYC, HSPA8, TRP53, PTPRC, CDK1, NANOG, BCR, RB1, JUNB, HRAS1, PTPN11, OSM, NRAS, CCND1, CDKN1A, EREG, CCND3, CCND2, JUN, MAPK14, FOXG1, MDM2, ABL1, GADD45B, GADD45A	679	214	13588	3.74052	4.33092e-09	4.9215e-11	2.5431e-09
GOTERM_BP_FAT	GO:0002460~adaptive immune response based on somatic recombination of immune receptors built from immunoglobulin superfamily domains	25	3.29815	1.43472e-12	CD8A, C3, IL18, MLH1, NFKB2, C1RA, MYD88, FCER1G, BCL3, C2, INPP5D, FAS, TRAF6, BCL10, ICAM1, CFB, RELB, PRKCD, FCGR1, FCGR3, FCGR2B, IRF7, VEGFA, H2-AA, AICDA	679	84	13588	5.95589	4.41183e-09	4.95711e-11	2.59061e-09
GOTERM_BP_FAT	GO:0002250~adaptive immune response	25	3.29815	1.43472e-12	CD8A, C3, IL18, MLH1, NFKB2, C1RA, MYD88, FCER1G, BCL3, C2, INPP5D, FAS, TRAF6, BCL10, ICAM1, CFB, RELB, PRKCD, FCGR1, FCGR3, FCGR2B, IRF7, VEGFA, H2-AA, AICDA	679	84	13588	5.95589	4.41183e-09	4.95711e-11	2.59061e-09
GOTERM_BP_FAT	GO:0012502~induction of programmed cell death	35	4.61741	1.53879e-12	TNF, IL18, PML, MLH1, FOXO3, GCH1, GPX1, CASP4, HMOX1, CASP7, SHISA5, TICAM1, BCL3, FASL, FAS, TRAF6, CASP1, MYC, PRKCA, TRP53, PTPN6, BCL10, CEBPB, CEBPG, NR4A1, BAD, FCGR1, PRKCD, BRCA1, FCGR3, HIPK2, LCK, RIPK3, MAPK9, MAPK8	679	167	13588	4.19409	4.73172e-09	5.25746e-11	2.77844e-09
GOTERM_BP_FAT	GO:0006917~induction of apoptosis	35	4.61741	1.53879e-12	TNF, IL18, PML, MLH1, FOXO3, GCH1, GPX1, CASP4, HMOX1, CASP7, SHISA5, TICAM1, BCL3, FASL, FAS, TRAF6, CASP1, MYC, PRKCA, TRP53, PTPN6, BCL10, CEBPB, CEBPG, NR4A1, BAD, FCGR1, PRKCD, BRCA1, FCGR3, HIPK2, LCK, RIPK3, MAPK9, MAPK8	679	167	13588	4.19409	4.73172e-09	5.25746e-11	2.77844e-09
GOTERM_BP_FAT	GO:0048732~gland development	38	5.01319	2.08151e-12	FGFR1, CAV1, TNF, ELF3, BTRC, STAT5A, STAT5B, PML, PAX6, CTNND1, NR3C1, SOX9, SRC, CITED2, IGF1R, ARHGAP5, LY6E, CD44, BCL2, CHUK, EGFR, IRS2, IL6, AR, CEBPB, SOCS2, RXRA, CREB1, MET, SMAD3, IGF1, USF2, HES1, CCND1, TNFSF11, VEGFA, AREG, EIF2AK3	679	197	13588	3.86014	6.40079e-09	7.03383e-11	3.75852e-09
GOTERM_BP_FAT	GO:0045619~regulation of lymphocyte differentiation	21	2.77045	2.1452e-12	PTPN6, PTPRC, IL6, HSP90AA1, NFKBID, FLT3, STAT5A, ERBB2, IL4RA, STAT5B, SOCS5, IL15, BAD, IL7R, PNP, LCK, RIPK2, H2-AA, IL2RG, FAS, INPP5D	679	58	13588	7.24565	6.59641e-09	7.17001e-11	3.87338e-09
GOTERM_BP_FAT	GO:0070665~positive regulation of leukocyte proliferation	20	2.63852	2.31656e-12	ITGAL, PTPRC, IL2RA, STAT5A, IL18, STAT5B, TLR4, IL15, CD40, PNP, CD38, CDKN1A, MYD88, CD80, IFNG, TICAM1, IL12A, RIPK2, IL12B, DNAJA3	679	52	13588	7.69684	7.12352e-09	7.6597e-11	4.1829e-09
GOTERM_BP_FAT	GO:0048514~blood vessel morphogenesis	38	5.01319	2.44138e-12	FGFR1, CAV1, PDGFA, PGF, IL18, TIPARP, GJA1, GPI1, SRF, CITED2, MAP3K7, ZFP36L1, GPX1, PTK2, ATG5, CXCR4, HMOX1, CASP8, IL1B, NOS2, FGF1, FIGF, RASA1, PTPRJ, MMP19, ITGA4, MMP14, JUNB, EPHA2, KDR, VEGFB, VEGFC, EREG, MAPK14, NOTCH4, NTRK2, VEGFA, ITGA7	679	198	13588	3.84065	7.50724e-09	7.98643e-11	4.40822e-09
GOTERM_BP_FAT	GO:0006935~chemotaxis	28	3.69393	2.44804e-12	CCL3, CCL2, CCR1, CXCL2, S100A9, FPR3, ITGB2, FPR2, CCL5, CCL4, CCL6, CXCL10, CCL22, RAC2, IFNG, RAC1, CCR10, IL1B, FCER1G, PRKCA, CREB3, ITGA1, FCGR3, CCR8, CCR7, CXCL16, TSC2, CX3CR1	679	109	13588	5.14064	7.52773e-09	7.92393e-11	4.42024e-09
GOTERM_BP_FAT	GO:0042330~taxis	28	3.69393	2.44804e-12	CCL3, CCL2, CCR1, CXCL2, S100A9, FPR3, ITGB2, FPR2, CCL5, CCL4, CCL6, CXCL10, CCL22, RAC2, IFNG, RAC1, CCR10, IL1B, FCER1G, PRKCA, CREB3, ITGA1, FCGR3, CCR8, CCR7, CXCL16, TSC2, CX3CR1	679	109	13588	5.14064	7.52773e-09	7.92393e-11	4.42024e-09
GOTERM_BP_FAT	GO:0010740~positive regulation of protein kinase cascade	25	3.29815	4.35732e-12	FGFR1, TNF, TLR3, TLR4, MAP3K7, GPX1, IGF1R, MYD88, GAB1, TICAM1, IFNG, RHOA, IL1B, CHUK, BCL10, PTPRC, AR, IL6, HCLS1, OSM, ADRB2, TNFSF11, HIPK2, RIPK2, JAK2	679	88	13588	5.68517	1.33987e-08	1.39569e-10	7.86764e-09
GOTERM_BP_FAT	GO:0031663~lipopolysaccharide-mediated signaling pathway	11	1.45119	5.40789e-12	IRAK2, MAPK1, IRAK1, MYD88, MAPK14, TICAM1, MAPK3, RIPK2, NFKBIA, IRF3, STAT1	679	12	13588	18.3441	1.66293e-08	1.71436e-10	9.76463e-09
GOTERM_BP_FAT	GO:0045597~positive regulation of cell differentiation	35	4.61741	6.17068e-12	HMGB1, STAT5A, STAT5B, IL4RA, PAX6, FOXO3, IL7R, PNP, SRF, BCL2, RHOA, IL2RG, INPP5D, PTPRC, IL6, HSP90AA1, MAP2K1, SOCS2, SOCS3, RB1, SOCS5, BAD, SMAD1, JUNB, VEGFC, TNFSF11, ID2, BTG1, MAPK14, FOXG1, LCK, RIPK2, TGIF1, H2-AA, GNAS	679	175	13588	4.00236	1.8975e-08	1.93622e-10	1.1142e-08
GOTERM_BP_FAT	GO:0000165~MAPKKK cascade	28	3.69393	7.67427e-12	CAV1, TNF, GNAI2, GRB2, EFNA1, PXN, MAP3K7, MAP3K5, MYD88, MAP3K1, GAB1, DUSP16, MAP2K7, PRKCA, PTPRC, MAP2K1, MET, MAP2K4, MAPK10, SMAD1, TAB1, PTPN11, MAPK1, DOK2, MAPK9, MAPK8, INS2, GADD45B	679	114	13588	4.91517	2.35985e-08	2.38369e-10	1.38569e-08
GOTERM_BP_FAT	GO:0001819~positive regulation of cytokine production	21	2.77045	8.85242e-12	MAVS, TNF, IL18, TLR2, TLR3, TLR4, CD40, NLRP3, IFNAR1, DDX58, MYD88, EREG, IFNG, TICAM1, FCER1G, RIPK2, IL1B, BCL3, CASP1, IL1A, CD14	679	62	13588	6.77818	2.7221e-08	2.7221e-10	1.5984e-08
GOTERM_BP_FAT	GO:0044092~negative regulation of molecular function	30	3.95778	9.5332e-12	CAV1, THRA, XIAP, GNAI2, NFKBID, ADCY5, NFKBIA, HSPA1L, IRAK3, HMOX1, DUSP16, IL1B, MYC, DNAJA3, IRAK2, PRKCA, CFLAR, PTPN6, PTPRC, NOS1, CEBPG, NR4A1, RB1, NLRP3, ADRB2, CDKN1A, TSC2, JAK2, GADD45B, GADD45A	679	132	13588	4.54813	2.93144e-08	2.90242e-10	1.72133e-08
GOTERM_BP_FAT	GO:0032496~response to lipopolysaccharide	17	2.24274	9.86703e-12	IRAK1, NFKBIA, TLR4, STAT1, IL12RB2, MAPK1, IRAK3, MYD88, HSF1, MAPK14, TICAM1, MAPK3, PLCG2, IL1B, RIPK2, IRF3, CD14	679	38	13588	8.95264	3.0341e-08	2.97461e-10	1.78161e-08
GOTERM_BP_FAT	GO:0032268~regulation of cellular protein metabolic process	45	5.93668	9.95834e-12	HMGB1, CAV1, TNF, PDGFA, PML, GIPC1, AKT1, ZFP36L1, ATG5, MAP3K1, BCL2, IFNG, GAB1, CD4, FGF1, PRKCA, EGFR, TRP53, IRAK1, PTPRC, BCL10, PTPN6, IL6, TNXB, SOCS3, HCLS1, SOCS1, PRKCE, PRKCD, OSM, PPP1CA, EIF2AK1, ARRB2, PIAS4, PIAS3, JUN, PDGFRB, JAK2, MTOR, INS2, PIAS1, PPP1R15A, EIF2AK3, EIF2AK4, IL22RA2	679	280	13588	3.21618	3.0622e-08	2.97301e-10	1.79811e-08
GOTERM_BP_FAT	GO:0042592~homeostatic process	70	9.23483	1.58213e-11	PDIA3, STAT5A, STAT5B, PRDX5, FOXO3, CKB, AKT1, GPX1, SLC2A4, HAMP, GRIN2D, CCR10, IFNG, IL1B, FAS, IL1A, PRKCA, GJD2, SGK1, EGR2, PIK3CB, PIK3CD, MED12, RB1, SLC9A3R1, PRKCB, ADRB2, LCK, VEGFA, PDGFRB, PRNP, CAV1, CCL2, NDN, ERBB2, TXN1, SFPI1, IL7R, SRF, FTH1, HSPA1L, BCL2, RAC1, SH2B2, SKIL, DNAJA3, GLRX, TRP53, PTPRC, IL6, IL2RA, HCLS1, CEBPG, GRIN1, IGF1, SMAD1, BAD, STAT3, USF2, PTPN11, SOD…	679	584	13588	2.39867	4.86506e-08	4.67795e-10	2.85674e-08
GOTERM_BP_FAT	GO:0043408~regulation of MAPKKK cascade	25	3.29815	1.59031e-11	FGFR1, TRAF2, CAV1, TNF, GRB2, TLR3, TLR4, MAP3K7, IGF1R, MYD88, MAP3K1, GAB1, IL1B, AKT2, PTPN6, PTPRC, IRAK1, AR, IL6, TNXB, OSM, ADRB2, HIPK2, RIPK2, INS2	679	93	13588	5.37951	4.89022e-08	4.65736e-10	2.87152e-08
GOTERM_BP_FAT	GO:0030879~mammary gland development	24	3.16623	1.90121e-11	AR, IRS2, CAV1, CEBPB, SOCS2, ELF3, BTRC, CREB1, STAT5A, MET, STAT5B, PML, IGF1, NR3C1, USF2, SRC, IGF1R, CCND1, ARHGAP5, TNFSF11, VEGFA, AREG, EIF2AK3, CHUK	679	86	13588	5.58468	5.84623e-08	5.51531e-10	3.43288e-08
GOTERM_BP_FAT	GO:0051091~positive regulation of transcription factor activity	16	2.11082	1.94511e-11	IRAK2, IRAK1, BCL10, TNF, RELA, CREBBP, TLR2, TLR3, ITGB2, TLR4, MALT1, IRAK3, MYD88, TICAM1, RIPK2, IKBKB	679	34	13588	9.41731	5.98122e-08	5.58992e-10	3.51214e-08
GOTERM_BP_FAT	GO:0009719~response to endogenous stimulus	35	4.61741	2.65154e-11	HMGB1, CAV1, STAT5A, STAT5B, SRC, AKT1, HMOX1, BCL2, SH2B2, FAS, PIK3R3, INSR, PIK3R1, AKT3, PIK3R2, AKT2, IRS2, SGK1, EGR2, MAP2K1, HCLS1, GRIN1, NR4A2, PRKCI, SOCS7, MMP14, STAT3, PTPN11, GNAL, JAK2, MTOR, PTPN1, AREG, INS2, STXBP3A	679	184	13588	3.80659	8.15347e-08	7.54951e-10	4.78768e-08
GOTERM_BP_FAT	GO:0002443~leukocyte mediated immunity	24	3.16623	4.0941e-11	PTPN6, BCL10, ICAM1, CD8A, C3, CFB, CEBPG, ELANE, MLH1, PRKCD, FCGR1, FCGR3, LAT, C1RA, MYD88, FCGR2B, IRF7, FCER1G, BCL3, H2-AA, AICDA, C2, FAS, INPP5D	679	89	13588	5.39644	1.25894e-07	1.15499e-09	7.39241e-08
GOTERM_BP_FAT	GO:0030098~lymphocyte differentiation	27	3.56201	4.67406e-11	CD8A, STAT5A, STAT5B, SFPI1, IL15, IL7R, BCL2, WWP1, BCL3, CD4, FAS, PIK3R1, DNAJA3, TRP53, EGR1, PTPRC, FLT3, CEBPG, RELB, IL11RA1, MALT1, SP3, NTRK1, LCK, PLCG2, IRF1, IL12B	679	114	13588	4.73963	1.43727e-07	1.30661e-09	8.4396e-08
GOTERM_BP_FAT	GO:0002449~lymphocyte mediated immunity	22	2.90237	7.31963e-11	PTPN6, BCL10, ICAM1, CD8A, C3, CFB, CEBPG, MLH1, PRKCD, FCGR1, FCGR3, C1RA, MYD88, FCGR2B, IRF7, FCER1G, BCL3, H2-AA, AICDA, C2, FAS, INPP5D	679	76	13588	5.79288	2.25079e-07	2.02774e-09	1.32165e-07
GOTERM_BP_FAT	GO:0050864~regulation of B cell activation	19	2.5066	7.46402e-11	PTPN6, PTPRC, FLT3, STAT5A, STAT5B, TLR4, BAD, CD40, PNP, IL10, STAT6, CD38, CDKN1A, FCGR2B, IFNG, TICAM1, IL2RG, INPP5D, FAS	679	55	13588	6.91316	2.29519e-07	2.04927e-09	1.34772e-07
GOTERM_BP_FAT	GO:0035295~tube development	42	5.5409	7.56818e-11	HMGB1, FGFR1, PDGFA, PGF, BTRC, LMO4, PML, GJA1, NR3C1, SRF, SRC, PXN, MAP3K7, PFN1, CD44, CXCR4, BCL2, WWP1, CASP8, TRAF6, FGF1, TRAF4, CEBPA, BCL10, AR, SMAD3, IGF1, TAB1, MMP14, KDR, HES1, PPP1CA, EP300, SP1, ADM, SP3, NOTCH4, TSC2, VEGFA, PDGFRA, TGIF1, AREG	679	264	13588	3.18369	2.32721e-07	2.05948e-09	1.36653e-07
GOTERM_BP_FAT	GO:0043549~regulation of kinase activity	35	4.61741	8.9113e-11	CAV1, GNAI2, EFNA1, TLR4, SFN, PXN, TRIB1, IRAK3, CDC42, MAP3K5, MAP3K1, RAC1, GAB1, DUSP16, IL1B, PRKCA, IRAK2, IRAK1, PTPRC, PTPN6, TNXB, MAP2K1, MET, RB1, TAB1, CISH, PTPN11, CDKN1A, EREG, IKBKG, TSC2, MTOR, INS2, GADD45B, GADD45A	679	192	13588	3.64798	2.74022e-07	2.4037e-09	1.60905e-07
GOTERM_BP_FAT	GO:0007610~behavior	54	7.12401	1.00095e-10	IL18, ADCY5, S100A9, CXCL10, GRIN2D, CCR10, IFNG, IL1B, SHC3, PRKCA, EGR1, EGR2, MED12, PRKCE, OSM, CCR8, CCR7, PTGDS, AGTR1A, CX3CR1, HIPK2, CCL3, CCL2, CCR1, CXCL2, FPR3, ITGB2, FPR2, CCL5, CCL4, CCL6, CCL22, KRAS, RAC2, BCL2, RAC1, FCER1G, GNAO1, CREB3, GRIN1, MET, NR4A2, ITGA1, ITGA3, STAT3, FCGR3, SOD2, NRAS, EPHA4, ITGA5, ITGA8, CXCL16, TSC2, NTRK2	679	405	13588	2.66824	3.07792e-07	2.67645e-09	1.80734e-07
GOTERM_BP_FAT	GO:0002822~regulation of adaptive immune response based on somatic recombination of immune receptors built from immunoglobulin superfamily domains	19	2.5066	1.04942e-10	H2-K1, PTPN6, PTPRC, IL6, C3, IL4RA, SOCS5, CD40, IL7R, PNP, FCGR1, B2M, FCGR3, STAT6, FCGR2B, TAP2, IFNG, FCER1G, RIPK2	679	56	13588	6.78971	3.22697e-07	2.78187e-09	1.89486e-07
GOTERM_BP_FAT	GO:0002819~regulation of adaptive immune response	19	2.5066	1.04942e-10	H2-K1, PTPN6, PTPRC, IL6, C3, IL4RA, SOCS5, CD40, IL7R, PNP, FCGR1, B2M, FCGR3, STAT6, FCGR2B, TAP2, IFNG, FCER1G, RIPK2	679	56	13588	6.78971	3.22697e-07	2.78187e-09	1.89486e-07
GOTERM_BP_FAT	GO:0032675~regulation of interleukin-6 production	15	1.97889	1.06135e-10	CEBPB, TNF, TLR2, TLR3, TLR4, IRAK3, MYD88, EREG, IFNG, TICAM1, RIPK2, IL1B, FCER1G, INPP5D, TRAF6	679	32	13588	9.38052	3.26366e-07	2.78945e-09	1.9164e-07
GOTERM_BP_FAT	GO:0009725~response to hormone stimulus	32	4.22164	1.30212e-10	HMGB1, CAV1, STAT5A, STAT5B, SRC, AKT1, HMOX1, BCL2, SH2B2, FAS, PIK3R3, INSR, PIK3R1, AKT3, PIK3R2, AKT2, IRS2, SGK1, EGR2, MAP2K1, HCLS1, PRKCI, SOCS7, MMP14, STAT3, PTPN11, JAK2, MTOR, PTPN1, AREG, INS2, STXBP3A	679	165	13588	3.88107	4.00403e-07	3.39324e-09	2.35115e-07
GOTERM_BP_FAT	GO:0002253~activation of immune response	23	3.0343	1.35064e-10	IRAK1, PTPN6, BCL10, PTPRC, C3, CFB, RELA, TLR2, NFKBIA, TLR4, MALT1, C1RA, MAPK1, MYD88, PLCG1, TICAM1, LCK, PLCG2, CFH, FCER1G, RIPK2, SH2B2, C2	679	86	13588	5.35199	4.15322e-07	3.4901e-09	2.43875e-07
GOTERM_BP_FAT	GO:0032870~cellular response to hormone stimulus	19	2.5066	2.02432e-10	SGK1, IRS2, STAT5A, STAT5B, PRKCI, SOCS7, STAT3, PTPN11, AKT1, JAK2, SH2B2, INS2, PTPN1, PIK3R3, INSR, AKT3, PIK3R1, AKT2, PIK3R2	679	58	13588	6.55558	6.22478e-07	5.18732e-09	3.65516e-07
GOTERM_BP_FAT	GO:0048585~negative regulation of response to stimulus	20	2.63852	2.02594e-10	PRKCA, ZFP36, PPARA, PTPN6, PTPRC, IL2RA, SOCS3, GRIN1, SOCS1, IL7R, PRKCD, STAT6, GPX1, IRAK3, ADRB2, TNFRSF1B, FCGR2B, IL1B, MTOR, INPP5D	679	65	13588	6.15747	6.22977e-07	5.14857e-09	3.65809e-07
GOTERM_BP_FAT	GO:0051338~regulation of transferase activity	35	4.61741	2.42684e-10	CAV1, GNAI2, EFNA1, TLR4, SFN, PXN, TRIB1, IRAK3, CDC42, MAP3K5, MAP3K1, RAC1, GAB1, DUSP16, IL1B, PRKCA, IRAK2, IRAK1, PTPRC, PTPN6, TNXB, MAP2K1, MET, RB1, TAB1, CISH, PTPN11, CDKN1A, EREG, IKBKG, TSC2, MTOR, INS2, GADD45B, GADD45A	679	199	13588	3.51966	7.46253e-07	6.11683e-09	4.38196e-07
GOTERM_BP_FAT	GO:0002764~immune response-regulating signal transduction	18	2.37467	2.57278e-10	IRAK1, PTPN6, BCL10, PTPRC, RELA, TLR2, NFKBIA, MALT1, CD40, MAPK1, MYD88, PLCG1, TICAM1, LCK, PLCG2, FCER1G, RIPK2, SH2B2	679	52	13588	6.92716	7.91129e-07	6.43195e-09	4.64548e-07
GOTERM_BP_FAT	GO:0045621~positive regulation of lymphocyte differentiation	15	1.97889	2.85495e-10	PTPRC, IL6, HSP90AA1, STAT5A, IL4RA, STAT5B, BAD, SOCS5, IL7R, PNP, LCK, RIPK2, H2-AA, IL2RG, INPP5D	679	34	13588	8.82873	8.77896e-07	7.07981e-09	5.15497e-07
GOTERM_BP_FAT	GO:0050730~regulation of peptidyl-tyrosine phosphorylation	18	2.37467	3.61403e-10	PRKCA, EGFR, PTPRC, PTPN6, CAV1, IL6, PDGFA, HCLS1, SOCS1, PRKCE, PRKCD, OSM, IFNG, PDGFRB, CD4, JAK2, MTOR, IL22RA2	679	53	13588	6.79645	1.11131e-06	8.89052e-09	6.52559e-07
GOTERM_BP_FAT	GO:0008285~negative regulation of cell proliferation	37	4.88127	4.19798e-10	CAV1, TNF, PTGS2, ERBB2, PML, PAX6, SFN, IL10, FTH1, HSF1, PTGES, BCL2, HMOX1, INPP5D, CEBPA, PRKCA, TRP53, PTPN6, AR, IL2RA, FLT3, SF1, RB1, SMAD1, SOD2, CDKN1A, EIF2AK1, EREG, FCGR2B, BTG1, JUN, CD274, TSC2, TGIF1, JAK2, EIF2AK2, KLF4	679	224	13588	3.30552	1.29088e-06	1.02451e-08	7.57997e-07
GOTERM_BP_FAT	GO:0001892~embryonic placenta development	19	2.5066	5.12687e-10	CEBPA, EGFR, CEBPB, MAP2K1, SOCS3, GRB2, ITGA4, IL10, JUNB, CITED2, VCAM1, AKT1, MAPK1, ADM, HSF1, SP1, SP3, GAB1, PRDM1	679	61	13588	6.23318	1.57651e-06	1.24135e-08	9.2572e-07
GOTERM_BP_FAT	GO:0002757~immune response-activating signal transduction	17	2.24274	6.26152e-10	IRAK1, BCL10, PTPRC, PTPN6, RELA, TLR2, NFKBIA, MALT1, MAPK1, MYD88, PLCG1, TICAM1, LCK, PLCG2, FCER1G, RIPK2, SH2B2	679	48	13588	7.08751	1.92542e-06	1.50423e-08	1.1306e-06
GOTERM_BP_FAT	GO:0045580~regulation of T cell differentiation	17	2.24274	6.26152e-10	PTPRC, IL6, HSP90AA1, NFKBID, STAT5A, ERBB2, IL4RA, STAT5B, IL15, BAD, SOCS5, IL7R, PNP, LCK, RIPK2, H2-AA, IL2RG	679	48	13588	7.08751	1.92542e-06	1.50423e-08	1.1306e-06
GOTERM_BP_FAT	GO:0010648~negative regulation of cell communication	33	4.35356	6.87094e-10	CAV1, GNAI2, NFKBID, NFKBIA, ADRBK1, IRAK3, IGF1R, RHOA, IL1B, INPP5D, HSPA5, SKIL, PRKCA, TRP53, PTPRC, PTPN6, NANOG, SOCS2, SOCS3, SOCS1, IGF1, SOCS7, SOCS4, SOCS5, PRKCD, CISH, ADRB2, CCND1, RGS1, RGS2, TSC2, TGIF1, MTOR	679	186	13588	3.55048	2.11281e-06	1.63784e-08	1.24063e-06
GOTERM_BP_FAT	GO:0045859~regulation of protein kinase activity	33	4.35356	6.87094e-10	CAV1, GNAI2, EFNA1, TLR4, SFN, PXN, TRIB1, IRAK3, MAP3K5, MAP3K1, GAB1, DUSP16, IL1B, PRKCA, IRAK2, IRAK1, PTPRC, PTPN6, TNXB, MAP2K1, MET, RB1, TAB1, CISH, PTPN11, CDKN1A, EREG, IKBKG, TSC2, MTOR, INS2, GADD45B, GADD45A	679	186	13588	3.55048	2.11281e-06	1.63784e-08	1.24063e-06
GOTERM_BP_FAT	GO:0001890~placenta development	22	2.90237	1.13555e-09	CEBPA, EGFR, CEBPB, MAP2K1, SOCS3, GRB2, MET, IL11RA1, ITGA4, BIRC2, IL10, JUNB, CITED2, AKT1, VCAM1, MAPK1, ADM, HSF1, SP1, SP3, GAB1, PRDM1	679	87	13588	5.06045	3.4918e-06	2.686e-08	2.05037e-06
GOTERM_BP_FAT	GO:0043009~chordate embryonic development	53	6.99208	1.22944e-09	LMO4, GNA12, PAX6, GJA1, IL10, CITED2, AKT1, MAP3K7, HSF1, GAB1, CASP8, EGFR, BCL10, AR, SOCS3, JUNB, RBBP8, HES1, MAPK1, EP300, ADM, PDGFRA, TGIF1, PDGFRB, GNAS, PRDM1, FGFR1, GRB2, BCL2L1, ITGB1, SRF, VCAM1, PFN1, LY6E, SKIL, TRAF6, CEBPA, TRP53, MAFF, CEBPB, MAP2K1, SMAD3, ITGA4, TAB1, BRCA1, EPHA2, TJP1, CCNB2, SP1, PLCG1, SP3, TSC2, NCOR2	679	421	13588	2.5193	3.78051e-06	2.88589e-08	2.2199e-06
GOTERM_BP_FAT	GO:0031349~positive regulation of defense response	18	2.37467	1.29476e-09	PRKCA, IRAK1, C3, STAT5A, RELA, STAT5B, TLR2, NFKBIA, TLR4, FCGR1, FCGR3, CD47, SH2D1A, MYD88, EREG, TICAM1, FCER1G, RIPK2	679	57	13588	6.31951	3.98137e-06	3.0162e-08	2.33785e-06
GOTERM_BP_FAT	GO:0001701~in utero embryonic development	40	5.27704	1.39354e-09	FGFR1, GRB2, GNA12, GJA1, BCL2L1, SRF, ITGB1, IL10, CITED2, AKT1, VCAM1, LY6E, HSF1, GAB1, SKIL, CEBPA, TRP53, EGFR, MAFF, AR, CEBPB, MAP2K1, SOCS3, SMAD3, ITGA4, TAB1, JUNB, RBBP8, HES1, MAPK1, TJP1, CCNB2, SP1, PLCG1, ADM, SP3, PDGFRA, PDGFRB, PRDM1, NCOR2	679	267	13588	2.99802	4.28512e-06	3.2219e-08	2.5162e-06
GOTERM_BP_FAT	GO:0009968~negative regulation of signal transduction	31	4.08971	1.45436e-09	CAV1, NFKBID, NFKBIA, ADRBK1, IRAK3, IGF1R, RHOA, IL1B, INPP5D, HSPA5, SKIL, PRKCA, TRP53, PTPRC, PTPN6, NANOG, SOCS2, SOCS3, SOCS1, IGF1, SOCS7, SOCS4, SOCS5, PRKCD, CISH, ADRB2, CCND1, RGS1, RGS2, TSC2, TGIF1	679	171	13588	3.62787	4.47215e-06	3.33743e-08	2.62603e-06
GOTERM_BP_FAT	GO:0045582~positive regulation of T cell differentiation	14	1.84697	1.52925e-09	PTPRC, IL6, HSP90AA1, STAT5A, IL4RA, STAT5B, SOCS5, BAD, IL7R, PNP, LCK, RIPK2, H2-AA, IL2RG	679	32	13588	8.75515	4.70245e-06	3.4833e-08	2.76126e-06
GOTERM_BP_FAT	GO:0009792~embryonic development ending in birth or egg hatching	53	6.99208	1.70702e-09	LMO4, GNA12, PAX6, GJA1, IL10, CITED2, AKT1, MAP3K7, HSF1, GAB1, CASP8, EGFR, BCL10, AR, SOCS3, JUNB, RBBP8, HES1, MAPK1, EP300, ADM, PDGFRA, TGIF1, PDGFRB, GNAS, PRDM1, FGFR1, GRB2, BCL2L1, ITGB1, SRF, VCAM1, PFN1, LY6E, SKIL, TRAF6, CEBPA, TRP53, MAFF, CEBPB, MAP2K1, SMAD3, ITGA4, TAB1, BRCA1, EPHA2, TJP1, CCNB2, SP1, PLCG1, SP3, TSC2, NCOR2	679	425	13588	2.49559	5.24909e-06	3.85963e-08	3.08225e-06
GOTERM_BP_FAT	GO:0032680~regulation of tumor necrosis factor production	13	1.71504	1.88462e-09	TLR2, TLR3, TLR4, CD209B, FCGR3, IRAK3, MYD88, HSF1, TICAM1, BCL3, RIPK2, FCER1G, CD14	679	27	13588	9.6353	5.7952e-06	4.23009e-08	3.40292e-06
GOTERM_BP_FAT	GO:0051240~positive regulation of multicellular organismal process	30	3.95778	1.95324e-09	MAVS, FGFR1, CAV1, TNF, IL18, STAT5A, STAT5B, TLR2, TLR3, TLR4, MYD88, HSF1, BCL2, IFNG, TICAM1, IL1B, FCER1G, BCL3, CASP1, IL1A, CREB1, CD40, NLRP3, IFNAR1, DDX58, ADRB2, EREG, NTRK2, RIPK2, CD14	679	163	13588	3.68315	6.00619e-06	4.35232e-08	3.52682e-06
GOTERM_BP_FAT	GO:0060429~epithelium development	40	5.27704	2.15695e-09	PTGS2, ELF3, PGF, BTRC, STAT5A, LMO4, PML, PAX6, CTNND1, GJA1, EHF, SFN, NR3C1, SOX9, SRC, MAP3K7, GPX1, PFN1, IGF1R, CD44, BCL2, CASP8, TRAF6, CHUK, EGFR, BCL10, AR, CEBPB, MAP2K1, RXRA, SMAD3, IGF1, KDR, VEGFC, ADM, JUN, VEGFA, TSC2, TGIF1, AREG	679	271	13588	2.95377	6.63261e-06	4.77167e-08	3.89465e-06
GOTERM_BP_FAT	GO:0042129~regulation of T cell proliferation	18	2.37467	2.34257e-09	ITGAL, PTPRC, PTPN6, IL2RA, STAT5A, IL27, IL18, ERBB2, STAT5B, IL15, PNP, CD80, CD274, IFNG, IL12A, RIPK2, IL12B, DNAJA3	679	59	13588	6.10529	7.20339e-06	5.14529e-08	4.22981e-06
GOTERM_BP_FAT	GO:0001776~leukocyte homeostasis	15	1.97889	2.45123e-09	IL6, IL2RA, STAT5A, PIK3CD, STAT5B, AKT1, CCNB2, BCL2, IFNG, IKBKG, SH2B2, SKIL, FAS, IKBKB, DNAJA3	679	39	13588	7.69684	7.53749e-06	5.34576e-08	4.426e-06
GOTERM_BP_FAT	GO:0030217~T cell differentiation	20	2.63852	3.74687e-09	EGR1, TRP53, PTPRC, CD8A, FLT3, STAT5A, RELB, STAT5B, IL15, IL7R, SP3, WWP1, BCL2, LCK, IRF1, BCL3, CD4, IL12B, FAS, DNAJA3	679	76	13588	5.26626	1.15216e-05	8.11383e-08	6.76545e-06
GOTERM_BP_FAT	GO:0043410~positive regulation of MAPKKK cascade	16	2.11082	4.29151e-09	FGFR1, PTPRC, IL6, AR, TNF, TLR3, TLR4, MAP3K7, OSM, IGF1R, ADRB2, MYD88, GAB1, HIPK2, IL1B, RIPK2	679	47	13588	6.81252	1.31963e-05	9.22826e-08	7.74887e-06
GOTERM_BP_FAT	GO:0002274~myeloid leukocyte activation	14	1.84697	5.65521e-09	BCL10, RELB, TLR4, SFPI1, FCGR3, LAT, FCGR2B, CX3CR1, TICAM1, FCER1G, NDRG1, IRF4, TRAF6, LCP2	679	35	13588	8.00471	1.73896e-05	1.20762e-07	1.02112e-05
GOTERM_BP_FAT	GO:0042102~positive regulation of T cell proliferation	14	1.84697	5.65521e-09	ITGAL, PTPRC, IL2RA, STAT5A, IL18, STAT5B, IL15, PNP, CD80, IFNG, IL12A, RIPK2, IL12B, DNAJA3	679	35	13588	8.00471	1.73896e-05	1.20762e-07	1.02112e-05
GOTERM_BP_FAT	GO:0002703~regulation of leukocyte mediated immunity	19	2.5066	5.93722e-09	H2-K1, PTPN6, PTPRC, C3, STAT5A, STAT5B, CD40, IL7R, PNP, FCGR1, B2M, FCGR3, STAT6, SH2D1A, FCGR2B, HMOX1, TAP2, IFNG, FCER1G	679	70	13588	5.43177	1.82568e-05	1.2591e-07	1.07204e-05
GOTERM_BP_FAT	GO:0043434~response to peptide hormone stimulus	22	2.90237	6.27937e-09	IRS2, SGK1, EGR2, STAT5A, STAT5B, PRKCI, SOCS7, STAT3, AKT1, BCL2, JAK2, SH2B2, MTOR, INS2, STXBP3A, PTPN1, PIK3R3, INSR, AKT3, PIK3R1, AKT2, PIK3R2	679	95	13588	4.63431	1.93089e-05	1.32254e-07	1.13382e-05
GOTERM_BP_FAT	GO:0048872~homeostasis of number of cells	24	3.16623	6.51949e-09	IL6, IL2RA, HCLS1, CEBPG, STAT5A, PIK3CD, STAT5B, SFPI1, RB1, IL7R, AKT1, CCNB2, ID2, SP1, SP3, BCL2, IFNG, VEGFA, IKBKG, SH2B2, FAS, SKIL, IKBKB, DNAJA3	679	113	13588	4.25029	2.00472e-05	1.36377e-07	1.17717e-05
GOTERM_BP_FAT	GO:0045596~negative regulation of cell differentiation	31	4.08971	6.66456e-09	CAV1, NFKBID, STAT5A, STAT5B, IL4RA, PAX6, NFKBIA, SOX9, ITGB1, PTK2, INSIG1, RHOC, INPP5D, SKIL, PIK3R1, ZFP36, TRP53, NANOG, FLT3, CREBBP, SMAD3, SOCS5, SOD2, HES1, MAPK1, CCND1, EREG, NOTCH4, FOXG1, KLF4, NCOR2	679	182	13588	3.4086	2.04933e-05	1.3847e-07	1.20337e-05
GOTERM_BP_FAT	GO:0019882~antigen processing and presentation	21	2.77045	7.02798e-09	H2-K1, ICAM1, H2-M2, RELB, FCGR1, PSMB8, FCGR3, B2M, PSMB9, TAPBP, FCGR2B, PSME1, PSME2, TAP2, IFNG, FCER1G, H2-T22, H2-AA, H2-T23, H2-T24, TRAF6	679	87	13588	4.83043	2.16108e-05	1.45041e-07	1.26899e-05
GOTERM_BP_FAT	GO:0051789~response to protein stimulus	21	2.77045	7.02798e-09	EGR1, HSP90AA1, CFB, NR4A2, CSNK2B, NR3C1, BCL2L1, FOS, CCND1, ID2, BCL2, IFNG, HSPA4L, CD4, FAS, NFE2L2, ERO1L, EIF2AK2, EIF2AK3, PPP1R15A, EIF2AK4	679	87	13588	4.83043	2.16108e-05	1.45041e-07	1.26899e-05
GOTERM_BP_FAT	GO:0002260~lymphocyte homeostasis	13	1.71504	8.16411e-09	IL2RA, STAT5A, PIK3CD, STAT5B, AKT1, CCNB2, BCL2, IKBKG, SH2B2, SKIL, FAS, IKBKB, DNAJA3	679	30	13588	8.67177	2.51043e-05	1.67364e-07	1.47413e-05
GOTERM_BP_FAT	GO:0043085~positive regulation of catalytic activity	38	5.01319	8.48196e-09	CAV1, ADCY2, GNAI2, EFNA1, ADCY5, PML, TLR4, PXN, CDC42, MAP3K5, MAP3K1, BCL2, RAC1, GAB1, MYC, IRAK2, TRP53, IRAK1, PTPRC, BCL10, MAP2K1, MET, NR4A2, TAB1, NLRP3, CISH, PTPN11, GNAL, ADRB2, EREG, BTG1, IKBKG, LCK, TSC2, GNAS, INS2, GADD45B, EIF2AK3	679	261	13588	2.91359	2.60817e-05	1.72729e-07	1.53152e-05
GOTERM_BP_FAT	GO:0007626~locomotory behavior	36	4.74934	9.20134e-09	CCL3, CCL2, CCR1, ADCY5, S100A9, CXCL2, FPR3, ITGB2, FPR2, CCL5, CCL4, CCL6, CXCL10, CCL22, RAC2, GRIN2D, IFNG, RAC1, CCR10, IL1B, FCER1G, PRKCA, GNAO1, CREB3, GRIN1, NR4A2, ITGA1, FCGR3, SOD2, CCR8, EPHA4, CCR7, CXCL16, CX3CR1, HIPK2, TSC2	679	239	13588	3.01433	2.82937e-05	1.86146e-07	1.66142e-05
GOTERM_BP_FAT	GO:0016477~cell migration	36	4.74934	1.03171e-08	TNF, NDN, CCR1, S100A9, CXCL2, PAX6, GJA1, GIPC1, ITGB2, ITGB1, SRF, SRC, GPX1, CCL22, PTK2, CXCR4, IFNG, RAC1, FCER1G, IL1B, PRKCA, EGFR, PLAT, ELANE, MET, NR4A2, ITGA1, ITGA3, ITGA4, MMP14, KDR, FCGR3, ITGA6, NCK1, CX3CR1, VEGFA	679	240	13588	3.00177	3.17245e-05	2.07353e-07	1.86287e-05
GOTERM_BP_FAT	GO:0006984~ER-nuclear signaling pathway	12	1.58311	1.03415e-08	TRP53, CCND1, GSK3B, IFNG, INS2, HSPA5, ERO1L, NFE2L2, EIF2AK2, PPP1R15A, EIF2AK3, EIF2AK4	679	25	13588	9.60566	3.17995e-05	2.06493e-07	1.86728e-05
GOTERM_BP_FAT	GO:0070482~response to oxygen levels	18	2.37467	1.19014e-08	PLAT, PPARA, CAV1, ACTN4, PDGFA, IL18, PML, NR4A2, MMP14, BIRC2, MMP2, SOD2, CITED2, HMOX1, BCL2, VEGFA, NOS2, CASP1	679	65	13588	5.54172	3.65963e-05	2.36109e-07	2.14895e-05
GOTERM_BP_FAT	GO:0002706~regulation of lymphocyte mediated immunity	18	2.37467	1.19014e-08	H2-K1, PTPN6, PTPRC, C3, STAT5A, STAT5B, CD40, IL7R, PNP, FCGR1, B2M, FCGR3, STAT6, SH2D1A, FCGR2B, TAP2, IFNG, FCER1G	679	65	13588	5.54172	3.65963e-05	2.36109e-07	2.14895e-05
GOTERM_BP_FAT	GO:0019724~B cell mediated immunity	18	2.37467	1.19014e-08	BCL10, C3, CFB, MLH1, PRKCD, FCGR1, FCGR3, C1RA, MYD88, FCGR2B, IRF7, FCER1G, BCL3, H2-AA, AICDA, C2, INPP5D, FAS	679	65	13588	5.54172	3.65963e-05	2.36109e-07	2.14895e-05
GOTERM_BP_FAT	GO:0050871~positive regulation of B cell activation	14	1.84697	1.24381e-08	PTPRC, STAT5A, STAT5B, TLR4, BAD, CD40, PNP, STAT6, CD38, CDKN1A, IFNG, TICAM1, IL2RG, INPP5D	679	37	13588	7.57203	3.82466e-05	2.45175e-07	2.24586e-05
GOTERM_BP_FAT	GO:0043330~response to exogenous dsRNA	9	1.18734	1.52843e-08	MAPK1, IRAK3, TICAM1, MAPK3, RIPK2, TLR3, NFKBIA, IRF3, STAT1	679	12	13588	15.0088	4.69983e-05	2.99359e-07	2.75978e-05
GOTERM_BP_FAT	GO:0034976~response to endoplasmic reticulum stress	12	1.58311	1.71211e-08	TRP53, CCND1, GSK3B, IFNG, INS2, HSPA5, ERO1L, NFE2L2, EIF2AK2, PPP1R15A, EIF2AK3, EIF2AK4	679	26	13588	9.23621	5.2646e-05	3.33211e-07	3.09143e-05
GOTERM_BP_FAT	GO:0032868~response to insulin stimulus	17	2.24274	1.8209e-08	SGK1, IRS2, EGR2, PRKCI, SOCS7, AKT1, SH2B2, MTOR, INS2, STXBP3A, PTPN1, PIK3R3, INSR, AKT3, PIK3R1, AKT2, PIK3R2	679	59	13588	5.76611	5.59912e-05	3.52156e-07	3.28787e-05
GOTERM_BP_FAT	GO:0080135~regulation of cellular response to stress	19	2.5066	1.93522e-08	IRAK1, TRAF2, TNXB, TNF, CEBPG, TLR3, TLR4, PNP, MAP3K7, MYD88, EIF2AK1, MAP3K1, GAB1, HIPK2, IL1B, RIPK2, MTOR, INS2, AKT2	679	75	13588	5.06965	5.95064e-05	3.71926e-07	3.49429e-05
GOTERM_BP_FAT	GO:0046328~regulation of JNK cascade	15	1.97889	2.05125e-08	TRAF2, IRAK1, TNXB, TNF, TLR3, TLR4, MAP3K7, MYD88, MAP3K1, GAB1, HIPK2, RIPK2, IL1B, INS2, AKT2	679	45	13588	6.67059	6.30738e-05	3.91775e-07	3.70378e-05
GOTERM_BP_FAT	GO:0022612~gland morphogenesis	20	2.63852	2.22142e-08	EGFR, FGFR1, AR, CAV1, IL6, TNF, ELF3, BTRC, STAT5A, PML, PAX6, CTNND1, IGF1, NR3C1, SOX9, SRC, IGF1R, CD44, BCL2, AREG	679	84	13588	4.76471	6.83064e-05	4.21659e-07	4.01106e-05
GOTERM_BP_FAT	GO:0035239~tube morphogenesis	29	3.82586	2.47071e-08	PGF, BTRC, LMO4, PML, GJA1, NR3C1, SRF, SRC, PXN, MAP3K7, PFN1, CD44, CXCR4, BCL2, CASP8, TRAF6, BCL10, AR, SMAD3, IGF1, MMP14, KDR, PPP1CA, ADM, NOTCH4, TSC2, VEGFA, TGIF1, AREG	679	171	13588	3.39381	7.59714e-05	4.661e-07	4.46117e-05
GOTERM_BP_FAT	GO:0070302~regulation of stress-activated protein kinase signaling pathway	15	1.97889	2.81473e-08	TRAF2, IRAK1, TNXB, TNF, TLR3, TLR4, MAP3K7, MYD88, MAP3K1, GAB1, HIPK2, RIPK2, IL1B, INS2, AKT2	679	46	13588	6.52558	8.65491e-05	5.27761e-07	5.08234e-05
GOTERM_BP_FAT	GO:0043122~regulation of I-kappaB kinase/NF-kappaB cascade	14	1.84697	3.65622e-08	BCL10, TNF, NFKBID, BTRC, TLR3, TLR4, MAP3K7, MYD88, TNFSF11, TICAM1, RHOA, RIPK2, IL1B, CHUK	679	40	13588	7.00412	0.000112422	6.81385e-07	6.60175e-05
GOTERM_BP_FAT	GO:0019884~antigen processing and presentation of exogenous antigen	12	1.58311	4.34148e-08	H2-K1, PSME1, FCGR2B, PSME2, TAP2, H2-AA, FCER1G, TRAF6, FCGR1, FCGR3, B2M, TAPBP	679	28	13588	8.57648	0.000133491	8.04219e-07	7.83907e-05
GOTERM_BP_FAT	GO:0051252~regulation of RNA metabolic process	121	15.9631	4.73667e-08	THRA, STAT5A, STAT5B, CASK, FOXO3, CITED2, MYD88, IFNG, BCL10, RXRA, RELA, RBL1, RELB, RXRG, MED12, JUNB, HES1, EP300, PIAS4, JUN, FOXG1, VEGFA, TGIF1, NFE2L1, NFE2L2, FUS, HMGB1, TXN1, SFPI1, MAPKAPK2, SOX9, SRF, ATF2, PFN1, SKIL, BHLHE40, TRP53, MAFF, KLF6, NFE2, MAFB, CREBBP, GRIN1, NR4A2, NR4A1, SMAD3, SMAD1, USF2, SREBF2, ATF4, ATF3, ETS2, CSRNP1, INS2, KLF4, NCOR2, E2F1, PPARA, FOSL2, ELF3,…	679	1488	13588	1.6273	0.000145642	8.7217e-07	8.55264e-05
GOTERM_BP_FAT	GO:0001763~morphogenesis of a branching structure	24	3.16623	4.82305e-08	FGFR1, AR, IL6, PGF, GRB2, SOCS3, BTRC, PML, IGF1, SOX9, MMP14, SRF, IL10, PXN, SRC, KDR, PPP1CA, ADM, CD44, CXCR4, BCL2, NOTCH4, VEGFA, AREG	679	125	13588	3.84226	0.000148298	8.8279e-07	8.70862e-05
GOTERM_BP_FAT	GO:0016064~immunoglobulin mediated immune response	17	2.24274	5.04405e-08	BCL10, C3, CFB, MLH1, PRKCD, FCGR1, FCGR3, C1RA, MYD88, FCGR2B, IRF7, FCER1G, BCL3, H2-AA, AICDA, C2, INPP5D	679	63	13588	5.4	0.000155093	9.17779e-07	9.10766e-05
GOTERM_BP_FAT	GO:0001666~response to hypoxia	17	2.24274	6.41839e-08	PLAT, PPARA, CAV1, ACTN4, PDGFA, IL18, NR4A2, PML, MMP14, BIRC2, MMP2, CITED2, HMOX1, BCL2, VEGFA, NOS2, CASP1	679	64	13588	5.31563	0.000197346	1.16097e-06	0.000115892
GOTERM_BP_FAT	GO:0046651~lymphocyte proliferation	14	1.84697	7.06797e-08	TRP53, ITGAL, PTPRC, ITGB2, MALT1, IL15, IL7R, PRKCD, IL23A, CCND3, CXCR4, BCL2, RIPK2, ITGAD	679	42	13588	6.67059	0.000217317	1.27099e-06	0.000127621
GOTERM_BP_FAT	GO:0048729~tissue morphogenesis	34	4.48549	9.46537e-08	PGF, BTRC, LMO4, STAT5A, PML, CTNND1, NR3C1, SOX9, SRC, MAP3K7, PFN1, IGF1R, LY6E, CD44, BCL2, CASP8, PRKACA, TRAF6, CHUK, EGFR, BCL10, AR, NANOG, RXRA, SMAD3, IGF1, SMAD1, EPHA2, VEGFC, ADM, TSC2, TGIF1, AREG, KLF4	679	238	13588	2.85883	0.000291018	1.69221e-06	0.000170909
GOTERM_BP_FAT	GO:0070661~leukocyte proliferation	14	1.84697	9.67257e-08	TRP53, ITGAL, PTPRC, ITGB2, MALT1, IL15, IL7R, PRKCD, IL23A, CCND3, CXCR4, BCL2, RIPK2, ITGAD	679	43	13588	6.51546	0.000297387	1.71926e-06	0.00017465
GOTERM_BP_FAT	GO:0050900~leukocyte migration	14	1.84697	9.67257e-08	PRKCA, TNF, CCR1, CXCL2, S100A9, ELANE, ITGA1, ITGB2, FCGR3, ITGA6, IFNG, CX3CR1, IL1B, FCER1G	679	43	13588	6.51546	0.000297387	1.71926e-06	0.00017465
GOTERM_BP_FAT	GO:0032869~cellular response to insulin stimulus	14	1.84697	9.67257e-08	SGK1, IRS2, PRKCI, SOCS7, AKT1, SH2B2, PTPN1, INS2, PIK3R3, INSR, AKT3, PIK3R1, PIK3R2, AKT2	679	43	13588	6.51546	0.000297387	1.71926e-06	0.00017465
GOTERM_BP_FAT	GO:0001816~cytokine production	14	1.84697	9.67257e-08	MAF, IL18, TLR4, NLRP3, PRKCD, IFNAR1, IRF9, IL12RB2, MYD88, REL, IRF7, CD4, IRF3, LCP2	679	43	13588	6.51546	0.000297387	1.71926e-06	0.00017465
GOTERM_BP_FAT	GO:0032943~mononuclear cell proliferation	14	1.84697	9.67257e-08	TRP53, ITGAL, PTPRC, ITGB2, MALT1, IL15, IL7R, PRKCD, IL23A, CCND3, CXCR4, BCL2, RIPK2, ITGAD	679	43	13588	6.51546	0.000297387	1.71926e-06	0.00017465
GOTERM_BP_FAT	GO:0046777~protein amino acid autophosphorylation	17	2.24274	1.02363e-07	IRAK2, EGFR, IRAK1, FLT3, MET, IGF1R, IRAK3, PTK2, EIF2AK1, CSNK2A1, NTRK2, LCK, PRKACA, MTOR, EIF2AK2, INSR, EIF2AK3	679	66	13588	5.15455	0.000314716	1.80899e-06	0.000184828
GOTERM_BP_FAT	GO:0045637~regulation of myeloid cell differentiation	15	1.97889	1.20242e-07	ZFP36, HMGB1, TNF, STAT5A, STAT5B, NFKBIA, FOXO3, RB1, TNFSF11, ID2, MAPK14, GNAS, INPP5D, FAS, PIK3R1	679	51	13588	5.88582	0.000369677	2.11283e-06	0.000217112
GOTERM_BP_FAT	GO:0043405~regulation of MAP kinase activity	19	2.5066	1.26177e-07	PRKCA, IRAK1, PTPN6, PTPRC, CAV1, TNXB, MAP2K1, EFNA1, MET, PXN, TRIB1, PTPN11, IRAK3, MAP3K5, MAP3K1, GAB1, DUSP16, IL1B, INS2	679	84	13588	4.52647	0.000387919	2.20451e-06	0.000227828
GOTERM_BP_FAT	GO:0051050~positive regulation of transport	24	3.16623	1.37082e-07	CAV1, SGK1, TNF, ACTN4, C3, CREB1, PRKCI, NLRP3, CD209B, FCGR1, FCGR3, PTPN11, AKT1, SIRPB1A, CD47, FCGR2B, GSK3B, IFNG, PLCG2, FCER1G, PRKACA, CASP1, AKT3, AKT2	679	132	13588	3.63851	0.00042144	2.38151e-06	0.000247519
GOTERM_BP_FAT	GO:0033554~cellular response to stress	47	6.20053	1.38663e-07	TNF, PML, MLH1, FOXO3, PTTG1, HSPA1L, GPX1, MYD88, ATG5, MAP3K1, BCL2, HMOX1, IFNG, GAB1, BCL3, HSPA5, ERO1L, ERRFI1, MAP2K7, TRP53, CDK1, SGK1, TREX1, MAPK10, BRCA1, SOD2, PTPN11, MAPK1, CCND1, CDKN1A, BTG2, MAPK14, GSK3B, SFPQ, HIPK2, MAPK3, PCNA, MAPK9, MAPK8, NFE2L2, INS2, EIF2AK2, PPP1R15A, GADD45A, EIF2AK3, EIF2AK4, XRN2	679	404	13588	2.3281	0.000426297	2.39544e-06	0.000250373
GOTERM_BP_FAT	GO:0002683~negative regulation of immune system process	18	2.37467	1.45492e-07	PTPN6, PTPRC, IL2RA, NFKBID, FLT3, ERBB2, IL4RA, SOCS5, IL7R, IL10, STAT6, GPX1, IRAK3, FCGR2B, HMOX1, CD274, FAS, INPP5D	679	76	13588	4.73963	0.000447288	2.49937e-06	0.000262704
GOTERM_BP_FAT	GO:0009615~response to virus	18	2.37467	1.45492e-07	MAVS, PTPRC, TLR3, RSAD2, NLRP3, LCN2, DDX58, IRAK3, IL23A, MYD88, ISG15, IFNB1, IRF7, IFNG, TICAM1, TGTP1, IRF3, EIF2AK2	679	76	13588	4.73963	0.000447288	2.49937e-06	0.000262704
GOTERM_BP_FAT	GO:0001525~angiogenesis	24	3.16623	1.58105e-07	FGFR1, PGF, PDGFA, IL18, MMP19, MMP14, SRF, GPI1, KDR, MAP3K7, VEGFB, GPX1, VEGFC, PTK2, EREG, CXCR4, HMOX1, MAPK14, NOTCH4, CASP8, VEGFA, IL1B, FGF1, FIGF	679	133	13588	3.61115	0.000486055	2.70096e-06	0.000285478
GOTERM_BP_FAT	GO:0032655~regulation of interleukin-12 production	9	1.18734	1.73746e-07	IRAK3, REL, RELA, IFNG, IRF1, NFKB1, CD40, TRAF6, IL10	679	15	13588	12.0071	0.000534127	2.95176e-06	0.00031372
GOTERM_BP_FAT	GO:0032494~response to peptidoglycan	8	1.05541	2.06783e-07	IRAK1, IRAK3, MYD88, RELA, MAPK14, TLR2, RIPK2, NFKBIA	679	11	13588	14.554	0.000635655	3.49372e-06	0.000373372
GOTERM_BP_FAT	GO:0030099~myeloid cell differentiation	20	2.63852	2.1486e-07	CSF3, CEBPA, TNF, CEBPG, CCR1, HCLS1, RELB, PML, SFPI1, RB1, TNFSF11, ID2, SP1, SP3, VEGFA, CASP8, JAK2, IRF4, TRAF6, CHUK	679	96	13588	4.16912	0.000660477	3.61035e-06	0.000387956
GOTERM_BP_FAT	GO:0042113~B cell activation	18	2.37467	2.17419e-07	TRP53, PTPRC, CEBPG, PIK3CD, MLH1, MALT1, CD40, IL7R, PRKCD, CXCR5, SP3, BCL2, NTRK1, PLCG2, BCL3, AICDA, PIK3R1, BLNK	679	78	13588	4.6181	0.000668341	3.6335e-06	0.000392577
GOTERM_BP_FAT	GO:0006355~regulation of transcription, DNA-dependent	117	15.4354	2.21423e-07	THRA, STAT5A, STAT5B, CASK, FOXO3, CITED2, MYD88, IFNG, BCL10, RXRA, RELA, RBL1, RELB, RXRG, MED12, JUNB, HES1, EP300, PIAS4, JUN, FOXG1, VEGFA, TGIF1, NFE2L1, NFE2L2, FUS, HMGB1, TXN1, SFPI1, SOX9, SRF, ATF2, PFN1, SKIL, BHLHE40, TRP53, MAFF, KLF6, NFE2, MAFB, CREBBP, GRIN1, NR4A2, NR4A1, SMAD3, SMAD1, USF2, SREBF2, ATF4, ATF3, CSRNP1, ETS2, INS2, KLF4, NCOR2, E2F1, PPARA, FOSL2, ELF3, ZNFX1, PA…	679	1465	13588	1.59821	0.000680643	3.6804e-06	0.000399806
GOTERM_BP_FAT	GO:0051674~localization of cell	37	4.88127	2.43444e-07	TNF, NDN, CCR1, S100A9, CXCL2, PAX6, GJA1, GIPC1, ITGB2, ITGB1, SRF, SRC, GPX1, CCL22, PTK2, CXCR4, IFNG, RAC1, FCER1G, IL1B, PRKCA, EGFR, PLAT, MAP2K1, ELANE, MET, NR4A2, ITGA1, ITGA3, ITGA4, MMP14, KDR, FCGR3, ITGA6, NCK1, CX3CR1, VEGFA	679	284	13588	2.60717	0.000748309	4.02467e-06	0.000439567
GOTERM_BP_FAT	GO:0048870~cell motility	37	4.88127	2.43444e-07	TNF, NDN, CCR1, S100A9, CXCL2, PAX6, GJA1, GIPC1, ITGB2, ITGB1, SRF, SRC, GPX1, CCL22, PTK2, CXCR4, IFNG, RAC1, FCER1G, IL1B, PRKCA, EGFR, PLAT, MAP2K1, ELANE, MET, NR4A2, ITGA1, ITGA3, ITGA4, MMP14, KDR, FCGR3, ITGA6, NCK1, CX3CR1, VEGFA	679	284	13588	2.60717	0.000748309	4.02467e-06	0.000439567
GOTERM_BP_FAT	GO:0006916~anti-apoptosis	19	2.5066	2.66025e-07	CFLAR, TRAF2, IL2RB, CEBPB, XIAP, STAT5A, STAT5B, BIRC7, IGF1, BCL2L1, CITED2, HSPA1L, AKT1, GSK3B, BCL2, VEGFA, PIK3CA, PRNP, MYC	679	88	13588	4.32073	0.000817692	4.37447e-06	0.00048034
GOTERM_BP_FAT	GO:0045087~innate immune response	21	2.77045	2.7608e-07	MAVS, IRAK1, PTPN6, BCL10, IL1R1, C3, CFB, CEBPG, IL27, TLR2, TLR3, TLR4, MALT1, FCGR1, DDX58, C1RA, IL23A, MYD88, CFH, C2, DHX58	679	107	13588	3.92755	0.000848587	4.51566e-06	0.000498496
GOTERM_BP_FAT	GO:0043123~positive regulation of I-kappaB kinase/NF-kappaB cascade	12	1.58311	3.11153e-07	MAP3K7, BCL10, TNF, MYD88, TNFSF11, TICAM1, RHOA, RIPK2, TLR3, IL1B, TLR4, CHUK	679	33	13588	7.27701	0.000956339	5.0624e-06	0.000561825
GOTERM_BP_FAT	GO:0045577~regulation of B cell differentiation	9	1.18734	3.32309e-07	PTPN6, PTPRC, FLT3, STAT5A, STAT5B, IL2RG, INPP5D, BAD, PNP	679	16	13588	11.2566	0.00102133	5.37814e-06	0.000600023
GOTERM_BP_FAT	GO:0060326~cell chemotaxis	11	1.45119	3.48728e-07	PRKCA, CCR1, CXCL2, IFNG, S100A9, CX3CR1, ITGA1, FCER1G, IL1B, ITGB2, FCGR3	679	27	13588	8.15295	0.00107176	5.61432e-06	0.00062967
GOTERM_BP_FAT	GO:0030595~leukocyte chemotaxis	11	1.45119	3.48728e-07	PRKCA, CCR1, CXCL2, IFNG, S100A9, CX3CR1, ITGA1, FCER1G, IL1B, ITGB2, FCGR3	679	27	13588	8.15295	0.00107176	5.61432e-06	0.00062967
GOTERM_BP_FAT	GO:0045449~regulation of transcription	161	21.2401	4.25258e-07	THRA, LMO4, STAT5A, STAT5B, TLR2, CASK, TLR3, TLR4, FOXO3, CITED2, MYD88, WWP1, IFNG, BCL10, RBL2, RELA, RXRA, RELB, RBL1, MED12, RXRG, JUNB, HES1, MAPK1, EP300, PIAS4, PIAS3, JUN, MAPK3, FOXG1, VEGFA, TGIF1, RIPK2, NFE2L1, PIAS2, PIAS1, PRDM1, NFE2L2, XRN2, FUS, HMGB1, CRTC2, NFKBID, NFKBIA, TXN1, SFPI1, ITGB2, SOX9, SRF, ATF2, IRAK3, PFN1, SKIL, BHLHE40, DNAJA3, TRP53, KLF6, MAFF, NFE2, MAFB, G…	679	2227	13588	1.44674	0.00130681	6.81074e-06	0.000767853
GOTERM_BP_FAT	GO:0006928~cell motion	43	5.67282	4.288e-07	TNF, NDN, CCR1, ERBB2, S100A9, CXCL2, PAX6, GJA1, GIPC1, ITGB2, ITGB1, SRF, SRC, PXN, GPX1, PTK2, CCL22, CXCR4, IFNG, RAC1, IL1B, FCER1G, PRKCA, EGFR, PLAT, EGR2, MAP2K1, ELANE, MET, NR4A2, ITGA1, ITGA3, ITGA4, MMP14, KDR, FCGR3, EPHA4, ITGA6, NCK1, FOXG1, CX3CR1, VEGFA, EFNA5	679	367	13588	2.3447	0.00131769	6.8319e-06	0.00077425
GOTERM_BP_FAT	GO:0042098~T cell proliferation	11	1.45119	5.18346e-07	TRP53, ITGAL, PTPRC, IL23A, CCND3, CXCR4, RIPK2, MALT1, ITGB2, ITGAD, IL15	679	28	13588	7.86177	0.00159265	8.21602e-06	0.000935935
GOTERM_BP_FAT	GO:0007249~I-kappaB kinase/NF-kappaB cascade	11	1.45119	5.18346e-07	IRAK2, MAP3K7, BCL10, IKBKG, RIPK3, MALT1, TLR4, IKBKB, TANK, CHUK, BTK	679	28	13588	7.86177	0.00159265	8.21602e-06	0.000935935
GOTERM_BP_FAT	GO:0007259~JAK-STAT cascade	11	1.45119	5.18346e-07	OSM, PIAS4, STAT5A, IFNG, SOCS1, STAT5B, NOTCH4, JAK2, PIAS1, SOCS5, STAT3	679	28	13588	7.86177	0.00159265	8.21602e-06	0.000935935
GOTERM_BP_FAT	GO:0050727~regulation of inflammatory response	15	1.97889	5.41766e-07	ZFP36, PRKCA, IL2RA, C3, STAT5A, STAT5B, FCGR1, FCGR3, GPX1, CD47, ADRB2, TNFRSF1B, FCGR2B, CFH, FCER1G	679	57	13588	5.26626	0.00166455	8.54321e-06	0.000978222
GOTERM_BP_FAT	GO:0032101~regulation of response to external stimulus	20	2.63852	6.76671e-07	PRKCA, ZFP36, PPARA, HMGB1, IL2RA, C3, STAT5A, GRIN1, STAT5B, TLR4, FCGR1, FCGR3, GPX1, CD47, ADRB2, TNFRSF1B, FCGR2B, CFH, FCER1G, MTOR	679	103	13588	3.88578	0.0020786	1.06161e-05	0.00122181
GOTERM_BP_FAT	GO:0007160~cell-matrix adhesion	14	1.84697	6.78925e-07	TNXB, ITGB4, ITGB5, ITGB2, ITGB1, PXN, ITGB2L, ITGA6, ITGB8, ITGB7, BCL2, ITGB6, RHOA, ITGA2B	679	50	13588	5.6033	0.00208552	1.05974e-05	0.00122588
GOTERM_BP_FAT	GO:0002478~antigen processing and presentation of exogenous peptide antigen	10	1.31926	7.90663e-07	H2-K1, FCGR2B, TAP2, H2-AA, FCER1G, TRAF6, FCGR1, FCGR3, B2M, TAPBP	679	23	13588	8.70077	0.00242834	1.22792e-05	0.00142763
GOTERM_BP_FAT	GO:0045089~positive regulation of innate immune response	12	1.58311	8.42005e-07	IRAK1, SH2D1A, MYD88, EREG, RELA, STAT5A, TICAM1, STAT5B, TLR2, RIPK2, NFKBIA, TLR4	679	36	13588	6.67059	0.00258582	1.30108e-05	0.00152033
GOTERM_BP_FAT	GO:0032755~positive regulation of interleukin-6 production	9	1.18734	1.03334e-06	TNF, MYD88, TICAM1, TLR2, FCER1G, RIPK2, TLR3, IL1B, TLR4	679	18	13588	10.0059	0.00317249	1.58876e-05	0.00186582
GOTERM_BP_FAT	GO:0002768~immune response-regulating cell surface receptor signaling pathway	13	1.71504	1.04455e-06	BCL10, PTPRC, PTPN6, TLR2, MALT1, CD40, MAPK1, PLCG1, LCK, PLCG2, RIPK2, FCER1G, SH2B2	679	44	13588	5.91257	0.00320684	1.59799e-05	0.00188605
GOTERM_BP_FAT	GO:0032844~regulation of homeostatic process	15	1.97889	1.0627e-06	BCL10, PTPRC, CAV1, IL2RA, STAT5A, STAT5B, FOXO3, MAPK14, BCL2, IFNG, LCK, VEGFA, FCER1G, INPP5D, EIF2AK3	679	60	13588	5.00295	0.00326246	1.61771e-05	0.00191882
GOTERM_BP_FAT	GO:0051100~negative regulation of binding	11	1.45119	1.08361e-06	IRAK2, ADRB2, THRA, NFKBID, HMOX1, CEBPG, NFKBIA, JAK2, NLRP3, MYC, DNAJA3	679	30	13588	7.33765	0.00332656	1.64142e-05	0.00195658
GOTERM_BP_FAT	GO:0018212~peptidyl-tyrosine modification	12	1.58311	1.14467e-06	OSM, IL12RB2, IL12RB1, STAT5A, LCK, JAK2, JAK3, ABL1, INSR, SRC, PXN, BTK	679	37	13588	6.49031	0.00351367	1.7254e-05	0.00206682
GOTERM_BP_FAT	GO:0018108~peptidyl-tyrosine phosphorylation	12	1.58311	1.14467e-06	OSM, IL12RB2, IL12RB1, STAT5A, LCK, JAK2, JAK3, ABL1, INSR, SRC, PXN, BTK	679	37	13588	6.49031	0.00351367	1.7254e-05	0.00206682
GOTERM_BP_FAT	GO:0031401~positive regulation of protein modification process	17	2.24274	1.17562e-06	TRP53, PRKCA, BCL10, HMGB1, IL6, HCLS1, PML, OSM, PIAS4, PIAS3, BCL2, IFNG, CD4, JAK2, MTOR, PIAS1, FGF1	679	78	13588	4.36154	0.0036085	1.76341e-05	0.0021227
GOTERM_BP_FAT	GO:0045444~fat cell differentiation	15	1.97889	1.31678e-06	CEBPA, CEBPB, SOCS1, SOCS7, GPX1, ADRB2, CCND1, ITGA6, SLC2A4, RGS2, GSK3B, SH2B2, ERO1L, EIF2AK3, NCOR2	679	61	13588	4.92093	0.00404092	1.96556e-05	0.00237758
GOTERM_BP_FAT	GO:0007595~lactation	11	1.45119	1.52858e-06	CCND1, CAV1, SOCS2, CREB1, STAT5A, STAT5B, MET, VEGFA, EIF2AK3, USF2, CHUK	679	31	13588	7.10095	0.00468934	2.27069e-05	0.00276
GOTERM_BP_FAT	GO:0002009~morphogenesis of an epithelium	26	3.43008	1.56003e-06	PGF, BTRC, LMO4, STAT5A, PML, CTNND1, NR3C1, SOX9, SRC, MAP3K7, PFN1, IGF1R, CD44, BCL2, CASP8, TRAF6, CHUK, EGFR, BCL10, AR, IGF1, VEGFC, ADM, TSC2, TGIF1, AREG	679	173	13588	3.00755	0.00478562	2.30628e-05	0.0028168
GOTERM_BP_FAT	GO:0051247~positive regulation of protein metabolic process	20	2.63852	1.66097e-06	TRP53, PRKCA, BCL10, HMGB1, IL6, TNF, HCLS1, PML, AKT1, OSM, PIAS4, PIAS3, NEDD4, BCL2, IFNG, CD4, JAK2, MTOR, PIAS1, FGF1	679	109	13588	3.67189	0.00509447	2.44375e-05	0.00299905
GOTERM_BP_FAT	GO:0043523~regulation of neuron apoptosis	17	2.24274	1.67871e-06	TRP53, TNF, ROCK1, GRIN1, NR4A2, NR3C1, BCL2L1, HRAS1, NRAS, GPX1, KRAS, AGTR1A, BCL2, NTRK1, HIPK2, RHOA, RASA1	679	80	13588	4.2525	0.00514875	2.45809e-05	0.00303108
GOTERM_BP_FAT	GO:0045088~regulation of innate immune response	13	1.71504	1.75785e-06	IRAK1, STAT5A, RELA, STAT5B, TLR2, NFKBIA, TLR4, IRAK3, SH2D1A, MYD88, EREG, TICAM1, RIPK2	679	46	13588	5.6555	0.00539081	2.56177e-05	0.00317397
GOTERM_BP_FAT	GO:0048010~vascular endothelial growth factor receptor signaling pathway	8	1.05541	1.88436e-06	VEGFC, CCL2, FLT4, VEGFA, PDGFRA, PDGFRB, FIGF, KDR	679	14	13588	11.4353	0.00577766	2.73318e-05	0.00340239
GOTERM_BP_FAT	GO:0002218~activation of innate immune response	8	1.05541	1.88436e-06	IRAK1, MYD88, RELA, TICAM1, TLR2, RIPK2, NFKBIA, TLR4	679	14	13588	11.4353	0.00577766	2.73318e-05	0.00340239
GOTERM_BP_FAT	GO:0032270~positive regulation of cellular protein metabolic process	19	2.5066	1.92267e-06	TRP53, PRKCA, BCL10, HMGB1, IL6, TNF, HCLS1, PML, AKT1, OSM, PIAS4, PIAS3, BCL2, IFNG, CD4, JAK2, MTOR, PIAS1, FGF1	679	100	13588	3.80224	0.00589478	2.77566e-05	0.00347157
GOTERM_BP_FAT	GO:0051051~negative regulation of transport	16	2.11082	2.05926e-06	PRKCA, IL6, NOS1, TNF, GNAI2, TXN1, NLRP3, PTPN11, OSM, ADRB2, NEDD4, BCL2, HMOX1, IL1B, SH2B2, SRGN	679	72	13588	4.44706	0.00631223	2.95894e-05	0.00371819
GOTERM_BP_FAT	GO:0043086~negative regulation of catalytic activity	19	2.5066	2.23267e-06	PRKCA, CFLAR, PTPN6, PTPRC, CAV1, NOS1, XIAP, GNAI2, ADCY5, NR4A1, RB1, HSPA1L, IRAK3, CDKN1A, TSC2, DUSP16, IL1B, GADD45B, GADD45A	679	101	13588	3.76459	0.00684196	3.19319e-05	0.00403129
GOTERM_BP_FAT	GO:0046626~regulation of insulin receptor signaling pathway	7	0.923483	2.66888e-06	PRKCA, SOCS3, SOCS1, TSC2, IL1B, PRKCD, SRC	679	10	13588	14.0082	0.00817323	3.79938e-05	0.00481889
GOTERM_BP_FAT	GO:0002221~pattern recognition receptor signaling pathway	7	0.923483	2.66888e-06	IRAK1, MYD88, RELA, TICAM1, TLR2, RIPK2, NFKBIA	679	10	13588	14.0082	0.00817323	3.79938e-05	0.00481889
GOTERM_BP_FAT	GO:0002708~positive regulation of lymphocyte mediated immunity	12	1.58311	2.69846e-06	H2-K1, PTPRC, SH2D1A, C3, TAP2, STAT5A, STAT5B, FCER1G, PNP, FCGR1, FCGR3, B2M	679	40	13588	6.00353	0.00826345	3.82379e-05	0.0048723
GOTERM_BP_FAT	GO:0002705~positive regulation of leukocyte mediated immunity	12	1.58311	2.69846e-06	H2-K1, PTPRC, SH2D1A, C3, TAP2, STAT5A, STAT5B, FCER1G, PNP, FCGR1, FCGR3, B2M	679	40	13588	6.00353	0.00826345	3.82379e-05	0.0048723
GOTERM_BP_FAT	GO:0045576~mast cell activation	8	1.05541	3.38115e-06	BCL10, LAT, FCGR2B, FCER1G, TLR4, NDRG1, LCP2, FCGR3	679	15	13588	10.673	0.0103432	4.76918e-05	0.00610491
GOTERM_BP_FAT	GO:0032760~positive regulation of tumor necrosis factor production	8	1.05541	3.38115e-06	MYD88, TICAM1, TLR2, FCER1G, RIPK2, TLR3, TLR4, CD14	679	15	13588	10.673	0.0103432	4.76918e-05	0.00610491
GOTERM_BP_FAT	GO:0031589~cell-substrate adhesion	14	1.84697	3.39074e-06	TNXB, ITGB4, ITGB5, ITGB2, ITGB1, PXN, ITGB2L, ITGA6, ITGB8, ITGB7, BCL2, ITGB6, RHOA, ITGA2B	679	57	13588	4.91517	0.0103724	4.76086e-05	0.00612222
GOTERM_BP_FAT	GO:0002429~immune response-activating cell surface receptor signaling pathway	12	1.58311	3.52324e-06	MAPK1, BCL10, PTPN6, PTPRC, PLCG1, PLCG2, LCK, TLR2, FCER1G, RIPK2, MALT1, SH2B2	679	41	13588	5.85711	0.0107755	4.92441e-05	0.00636145
GOTERM_BP_FAT	GO:0002573~myeloid leukocyte differentiation	11	1.45119	3.9439e-06	CSF3, CEBPA, TNF, TNFSF11, SP3, RELB, CASP8, SFPI1, IRF4, TRAF6, CHUK	679	34	13588	6.4744	0.0120543	5.48742e-05	0.00712097
GOTERM_BP_FAT	GO:0043524~negative regulation of neuron apoptosis	13	1.71504	4.56405e-06	ROCK1, GRIN1, NR4A2, BCL2L1, HRAS1, NRAS, KRAS, AGTR1A, BCL2, NTRK1, HIPK2, RHOA, RASA1	679	50	13588	5.20306	0.0139365	6.32164e-05	0.00824064
GOTERM_BP_FAT	GO:0007166~cell surface receptor linked signal transduction	171	22.5594	5.04762e-06	EIF6, ADCY2, EFNA1, PDGFA, STAT5A, ADCY5, GNA12, STAT5B, TLR2, MAP3K7, MYD88, CSNK2A1, GAB1, CCR10, PRKACB, INSR, EGFR, BCL10, IRS2, PIK3CD, SOCS7, SOCS5, CD40, HES1, MAPK1, CCR8, VEGFC, CCR7, CCR6, CCR5, PIAS4, AGTR1A, MAPK3, CX3CR1, VEGFA, CCR2, PDGFRA, RIPK2, PDGFRB, MST1R, EIF2AK3, ITGA2B, ITGAL, FGFR1, CCL2, GNAI3, GNAI2, HAX1, ERBB4, GNAI1, GRB2, ERBB2, ITGB4, ITGA10, NFKBIA, ITGB5, GIPC1, …	679	2495	13588	1.37155	0.0154016	6.96006e-05	0.00911372
GOTERM_BP_FAT	GO:0060711~labyrinthine layer development	11	1.45119	5.27663e-06	AKT1, VCAM1, MAPK1, MAP2K1, ADM, GRB2, SOCS3, GAB1, ITGA4, IL10, JUNB	679	35	13588	6.28942	0.0160947	7.24334e-05	0.00952718
GOTERM_BP_FAT	GO:0048002~antigen processing and presentation of peptide antigen	11	1.45119	5.27663e-06	H2-K1, FCGR2B, TAP2, H2-AA, FCER1G, H2-T23, TRAF6, FCGR1, FCGR3, B2M, TAPBP	679	35	13588	6.28942	0.0160947	7.24334e-05	0.00952718
GOTERM_BP_FAT	GO:0008286~insulin receptor signaling pathway	10	1.31926	5.33529e-06	AKT1, IRS2, SOCS7, SH2B2, INS2, PTPN1, PIK3R3, INSR, PIK3R1, PIK3R2	679	28	13588	7.14707	0.0162722	7.29132e-05	0.00963309
GOTERM_BP_FAT	GO:0032642~regulation of chemokine production	7	0.923483	5.6234e-06	IL6, MYD88, IFNG, TICAM1, RIPK2, TLR3, IL1B	679	11	13588	12.7348	0.0171433	7.65103e-05	0.0101533
GOTERM_BP_FAT	GO:0052547~regulation of peptidase activity	13	1.71504	5.70067e-06	TRP53, BCL10, CFLAR, CAV1, XIAP, PML, NR4A1, BAD, NLRP3, HSPA1L, LCK, MYC, EIF2AK3	679	51	13588	5.10104	0.0173768	7.72199e-05	0.0102928
GOTERM_BP_FAT	GO:0070304~positive regulation of stress-activated protein kinase signaling pathway	8	1.05541	5.75247e-06	MAP3K7, TNF, MYD88, HIPK2, RIPK2, TLR3, IL1B, TLR4	679	16	13588	10.0059	0.0175334	7.75799e-05	0.0103863
GOTERM_BP_FAT	GO:0046330~positive regulation of JNK cascade	8	1.05541	5.75247e-06	MAP3K7, TNF, MYD88, HIPK2, RIPK2, TLR3, IL1B, TLR4	679	16	13588	10.0059	0.0175334	7.75799e-05	0.0103863
GOTERM_BP_FAT	GO:0002224~toll-like receptor signaling pathway	6	0.791557	5.8869e-06	IRAK1, MYD88, TICAM1, TLR2, RIPK2, NFKBIA	679	7	13588	17.153	0.0179394	7.90461e-05	0.010629
GOTERM_BP_FAT	GO:0045073~regulation of chemokine biosynthetic process	6	0.791557	5.8869e-06	IL6, MYD88, IFNG, TICAM1, TLR3, IL1B	679	7	13588	17.153	0.0179394	7.90461e-05	0.010629
GOTERM_BP_FAT	GO:0042742~defense response to bacterium	19	2.5066	6.00588e-06	H2-K1, MAVS, PLD1, TNF, HCK, CAMP, TLR2, TLR4, FCGR1, IL10, MYD88, CCR5, IFNB1, HAMP, IFNG, FCER1G, RIPK2, BCL3, NOS2	679	108	13588	3.52059	0.0182987	8.02931e-05	0.0108438
GOTERM_BP_FAT	GO:0042327~positive regulation of phosphorylation	14	1.84697	6.23147e-06	PRKCA, BCL10, HMGB1, IL6, HCLS1, OSM, EREG, BCL2, IFNG, CD4, JAK2, MTOR, FGF1, GRK1	679	60	13588	4.66942	0.0189794	8.29482e-05	0.0112511
GOTERM_BP_FAT	GO:0043331~response to dsRNA	9	1.18734	6.31839e-06	MAPK1, IRAK3, TICAM1, MAPK3, RIPK2, TLR3, NFKBIA, IRF3, STAT1	679	22	13588	8.18664	0.0192416	8.37427e-05	0.011408
GOTERM_BP_FAT	GO:0033674~positive regulation of kinase activity	21	2.77045	6.559e-06	IRAK2, IRAK1, PTPRC, MAP2K1, GNAI2, EFNA1, MET, TLR4, TAB1, CISH, PXN, PTPN11, CDC42, MAP3K5, EREG, MAP3K1, RAC1, GAB1, IKBKG, INS2, GADD45B	679	130	13588	3.23267	0.019967	8.65585e-05	0.0118424
GOTERM_BP_FAT	GO:0044057~regulation of system process	27	3.56201	7.8437e-06	CAV1, GNAI3, THRA, TNF, GNAI2, GJA1, ADRBK1, GIPC1, ANXA6, KRAS, GRIN2D, IFNG, IL1B, PRKACA, BHLHE40, PRKCA, EGR2, NOS1, GNAO1, GRIN1, MED12, HRAS1, PTPN11, NRAS, ADRB2, NTRK2, EIF2AK3	679	201	13588	2.68815	0.0238309	0.000103069	0.0141618
GOTERM_BP_FAT	GO:0009628~response to abiotic stimulus	31	4.08971	8.14915e-06	TNF, IL18, PML, BCL2L1, PNP, HSPA1L, GPX1, PDPK1, KRAS, HSF1, GRIN2D, BCL2, CASP7, RAC1, MYC, TRP53, CRYAB, GRIN1, MED12, PKN1, MMP14, SOD2, OSM, NRAS, ADRB2, CDKN1A, ARRB1, HSPB1, MAPK8, RHO, GRK1	679	251	13588	2.47157	0.0247474	0.000106627	0.0147133
GOTERM_BP_FAT	GO:0032880~regulation of protein localization	17	2.24274	8.39134e-06	TRAF2, SGK1, SEPT2, TNF, PRKCI, TXN1, CD40, NLRP3, PTPN11, AKT1, GSK3B, BCL2, IFNG, PRKACA, CASP1, TRAF6, SRGN	679	90	13588	3.78	0.0254734	0.000109331	0.0151505
GOTERM_BP_FAT	GO:0050866~negative regulation of cell activation	13	1.71504	8.74013e-06	PTPN6, IL2RA, NFKBID, FLT3, ERBB2, IL4RA, SOCS5, IL10, FCGR2B, HMOX1, CD274, INPP5D, FAS	679	53	13588	4.90855	0.0265181	0.000113395	0.0157802
GOTERM_BP_FAT	GO:0002695~negative regulation of leukocyte activation	13	1.71504	8.74013e-06	PTPN6, IL2RA, NFKBID, FLT3, ERBB2, IL4RA, SOCS5, IL10, FCGR2B, HMOX1, CD274, INPP5D, FAS	679	53	13588	4.90855	0.0265181	0.000113395	0.0157802
GOTERM_BP_FAT	GO:0010562~positive regulation of phosphorus metabolic process	14	1.84697	9.1381e-06	PRKCA, BCL10, HMGB1, IL6, HCLS1, OSM, EREG, BCL2, IFNG, CD4, JAK2, MTOR, FGF1, GRK1	679	62	13588	4.51879	0.0277087	0.000118059	0.0164987
GOTERM_BP_FAT	GO:0045937~positive regulation of phosphate metabolic process	14	1.84697	9.1381e-06	PRKCA, BCL10, HMGB1, IL6, HCLS1, OSM, EREG, BCL2, IFNG, CD4, JAK2, MTOR, FGF1, GRK1	679	62	13588	4.51879	0.0277087	0.000118059	0.0164987
GOTERM_BP_FAT	GO:0051130~positive regulation of cellular component organization	20	2.63852	9.26895e-06	TRP53, CAV1, TNF, ACTN4, C3, PML, PRKCI, CD209B, SRF, FCGR1, FCGR3, SIRPB1A, CD47, EREG, FCGR2B, MAP3K1, RAC1, RHOA, FCER1G, MTOR	679	122	13588	3.28062	0.0280998	0.000119249	0.0167349
GOTERM_BP_FAT	GO:0030593~neutrophil chemotaxis	8	1.05541	9.359e-06	PRKCA, CXCL2, IFNG, ITGA1, FCER1G, IL1B, ITGB2, FCGR3	679	17	13588	9.41731	0.0283689	0.000119906	0.0168975
GOTERM_BP_FAT	GO:0034620~cellular response to unfolded protein	8	1.05541	9.359e-06	CCND1, IFNG, ERO1L, NFE2L2, EIF2AK2, PPP1R15A, EIF2AK3, EIF2AK4	679	17	13588	9.41731	0.0283689	0.000119906	0.0168975
GOTERM_BP_FAT	GO:0030968~endoplasmic reticulum unfolded protein response	8	1.05541	9.359e-06	CCND1, IFNG, ERO1L, NFE2L2, EIF2AK2, PPP1R15A, EIF2AK3, EIF2AK4	679	17	13588	9.41731	0.0283689	0.000119906	0.0168975
GOTERM_BP_FAT	GO:0048568~embryonic organ development	30	3.95778	1.00921e-05	FGFR1, GRB2, EFNA1, IL10, CITED2, AKT1, VCAM1, HSF1, INSIG1, GAB1, MYC, CEBPA, EGFR, CEBPB, MAP2K1, MAFB, SOCS3, SMAD3, ITGA4, JUNB, EPHA2, MAPK1, ADM, SP1, ITGA8, SP3, FOXG1, VEGFA, GNAS, PRDM1	679	241	13588	2.49109	0.0305568	0.000128761	0.018221
GOTERM_BP_FAT	GO:0002712~regulation of B cell mediated immunity	10	1.31926	1.01013e-05	STAT6, PTPN6, PTPRC, FCGR2B, C3, IFNG, FCER1G, CD40, FCGR1, FCGR3	679	30	13588	6.67059	0.0305841	0.000128345	0.0182375
GOTERM_BP_FAT	GO:0002889~regulation of immunoglobulin mediated immune response	10	1.31926	1.01013e-05	STAT6, PTPN6, PTPRC, FCGR2B, C3, IFNG, FCER1G, CD40, FCGR1, FCGR3	679	30	13588	6.67059	0.0305841	0.000128345	0.0182375
GOTERM_BP_FAT	GO:0002758~innate immune response-activating signal transduction	7	0.923483	1.07719e-05	IRAK1, MYD88, RELA, TICAM1, TLR2, RIPK2, NFKBIA	679	12	13588	11.6735	0.0325812	0.000136303	0.0194483
GOTERM_BP_FAT	GO:0051347~positive regulation of transferase activity	21	2.77045	1.172e-05	IRAK2, IRAK1, PTPRC, MAP2K1, GNAI2, EFNA1, MET, TLR4, TAB1, CISH, PXN, PTPN11, CDC42, MAP3K5, EREG, MAP3K1, RAC1, GAB1, IKBKG, INS2, GADD45B	679	135	13588	3.11294	0.0353974	0.00014769	0.0211598
GOTERM_BP_FAT	GO:0002699~positive regulation of immune effector process	12	1.58311	1.18421e-05	H2-K1, PTPRC, SH2D1A, C3, TAP2, STAT5A, STAT5B, FCER1G, PNP, FCGR1, FCGR3, B2M	679	46	13588	5.22046	0.0357595	0.00014862	0.0213801
GOTERM_BP_FAT	GO:0048754~branching morphogenesis of a tube	17	2.24274	1.29474e-05	AR, PGF, BTRC, PML, IGF1, MMP14, SRF, PXN, SRC, KDR, PPP1CA, CD44, CXCR4, BCL2, NOTCH4, VEGFA, AREG	679	93	13588	3.65807	0.0390314	0.000161831	0.0233756
GOTERM_BP_FAT	GO:0010605~negative regulation of macromolecule metabolic process	49	6.46438	1.37744e-05	THRA, MLH1, NFKB1, CITED2, SAP30, ATG5, WWP1, MYC, EGR1, PRKCA, NANOG, RELA, RBL1, SOCS1, TLE1, RB1, PRKCD, HES1, EIF2AK1, EREG, PIAS4, JUN, HIPK2, TGIF1, EIF2AK3, EIF2AK4, CAV1, TNF, PML, TXN1, GIPC1, SOX9, IRAK3, MOV10, BCL3, BHLHE40, INPP5D, SKIL, CEBPA, TRP53, PTPN6, PTPRC, IL6, SMAD3, SIRT2, ID2, INS2, NCOR2, KLF4	679	506	13588	1.9379	0.0414722	0.00017147	0.0248685
GOTERM_BP_FAT	GO:0007264~small GTPase mediated signal transduction	31	4.08971	1.40984e-05	GRB2, GNA12, RAB7, CDC42, ARHGAP5, KRAS, RAC2, RAC3, HMOX1, RASGRP2, RAC1, RHOA, RALA, RHOC, RHOD, DNAJA3, RAB8B, ROCK1, GEM, TRIM23, RALGDS, FARP2, HRAS1, NRAS, RND3, LAT, DOK2, RND1, ARF1, 4930544G11RIK, RAP1B	679	258	13588	2.40452	0.0424264	0.000174794	0.0254533
GOTERM_BP_FAT	GO:0043029~T cell homeostasis	8	1.05541	1.46571e-05	AKT1, CCNB2, IL2RA, BCL2, STAT5A, STAT5B, FAS, DNAJA3	679	18	13588	8.89413	0.0440704	0.000180992	0.026462
GOTERM_BP_FAT	GO:0045579~positive regulation of B cell differentiation	6	0.791557	1.50518e-05	STAT5A, STAT5B, IL2RG, INPP5D, BAD, PNP	679	8	13588	15.0088	0.0452297	0.000185121	0.0271743
GOTERM_BP_FAT	GO:0045639~positive regulation of myeloid cell differentiation	9	1.18734	1.87016e-05	HMGB1, TNFSF11, ID2, STAT5A, MAPK14, GNAS, FOXO3, RB1, INPP5D	679	25	13588	7.20424	0.0558857	0.00022909	0.0337627
GOTERM_BP_FAT	GO:0008624~induction of apoptosis by extracellular signals	9	1.18734	1.87016e-05	TNF, IL18, TICAM1, MAPK9, MAPK8, FASL, FAS, BAD, TRAF6	679	25	13588	7.20424	0.0558857	0.00022909	0.0337627
GOTERM_BP_FAT	GO:0045408~regulation of interleukin-6 biosynthetic process	7	0.923483	1.91611e-05	CEBPB, EREG, IFNG, IL1B, TLR4, INPP5D, TRAF6	679	13	13588	10.7756	0.0572186	0.000233786	0.034592
GOTERM_BP_FAT	GO:0030029~actin filament-based process	24	3.16623	2.19602e-05	TNXB, ROCK1, ACTA1, ACTN4, PDGFA, S100A9, PRKCI, FHL3, ACTN1, FLNC, SRF, ITGB1, NRAS, PFN1, KRAS, EZR, RAC2, RAC3, NCK1, BCL2, RAC1, RHOA, SH2B2, ABL1	679	176	13588	2.72888	0.0652988	0.000266875	0.0396444
GOTERM_BP_FAT	GO:0048535~lymph node development	8	1.05541	2.22114e-05	TNFSF11, ID2, CXCR5, NFKB1, NFKB2, JAK3, IL15, IL7R	679	19	13588	8.42601	0.0660205	0.000268865	0.0400979
GOTERM_BP_FAT	GO:0019216~regulation of lipid metabolic process	13	1.71504	2.3234e-05	PPARA, CAV1, STAT5A, STAT5B, SF1, NR3C1, RB1, BRCA1, CDC42, INSIG1, RAC1, IL1B, EIF2AK3	679	58	13588	4.4854	0.0689529	0.000280139	0.0419436
GOTERM_BP_FAT	GO:0030036~actin cytoskeleton organization	23	3.0343	2.40472e-05	TNXB, ACTA1, ACTN4, ROCK1, PDGFA, S100A9, PRKCI, FHL3, ACTN1, SRF, ITGB1, NRAS, PFN1, KRAS, EZR, RAC2, RAC3, NCK1, BCL2, RAC1, RHOA, SH2B2, ABL1	679	165	13588	2.78952	0.0712782	0.00028881	0.0434113
GOTERM_BP_FAT	GO:0043392~negative regulation of DNA binding	9	1.18734	2.58397e-05	IRAK2, THRA, NFKBID, HMOX1, CEBPG, NFKBIA, JAK2, NLRP3, DNAJA3	679	26	13588	6.92716	0.0763834	0.000309128	0.0466466
GOTERM_BP_FAT	GO:0050673~epithelial cell proliferation	9	1.18734	2.58397e-05	CCND1, IL6, TNF, TNFSF11, CEBPB, BTRC, AREG, SOX9, CHUK	679	26	13588	6.92716	0.0763834	0.000309128	0.0466466
GOTERM_BP_FAT	GO:0052548~regulation of endopeptidase activity	12	1.58311	2.76338e-05	HSPA1L, TRP53, CFLAR, BCL10, XIAP, LCK, PML, NR4A1, BAD, NLRP3, EIF2AK3, MYC	679	50	13588	4.80283	0.0814647	0.000329306	0.0498844
GOTERM_BP_FAT	GO:0043281~regulation of caspase activity	12	1.58311	2.76338e-05	HSPA1L, TRP53, CFLAR, BCL10, XIAP, LCK, PML, NR4A1, BAD, NLRP3, EIF2AK3, MYC	679	50	13588	4.80283	0.0814647	0.000329306	0.0498844
GOTERM_BP_FAT	GO:0045080~positive regulation of chemokine biosynthetic process	5	0.659631	2.95133e-05	MYD88, IFNG, TICAM1, TLR3, IL1B	679	5	13588	20.0118	0.0867584	0.000350343	0.0532766
GOTERM_BP_FAT	GO:0042590~antigen processing and presentation of exogenous peptide antigen via MHC class I	5	0.659631	2.95133e-05	H2-K1, FCER1G, FCGR1, FCGR3, TAPBP	679	5	13588	20.0118	0.0867584	0.000350343	0.0532766
GOTERM_BP_FAT	GO:0032606~type I interferon production	5	0.659631	2.95133e-05	IRF9, MYD88, IRF7, IRF3, IFNAR1	679	5	13588	20.0118	0.0867584	0.000350343	0.0532766
GOTERM_BP_FAT	GO:0045351~type I interferon biosynthetic process	5	0.659631	2.95133e-05	IRF9, MYD88, IRF7, IRF3, IFNAR1	679	5	13588	20.0118	0.0867584	0.000350343	0.0532766
GOTERM_BP_FAT	GO:0002821~positive regulation of adaptive immune response	10	1.31926	3.0945e-05	H2-K1, PTPRC, C3, TAP2, FCER1G, RIPK2, PNP, FCGR1, FCGR3, B2M	679	34	13588	5.88582	0.09077	0.000365922	0.0558603
GOTERM_BP_FAT	GO:0002824~positive regulation of adaptive immune response based on somatic recombination of immune receptors built from immunoglobulin superfamily domains	10	1.31926	3.0945e-05	H2-K1, PTPRC, C3, TAP2, FCER1G, RIPK2, PNP, FCGR1, FCGR3, B2M	679	34	13588	5.88582	0.09077	0.000365922	0.0558603
GOTERM_BP_FAT	GO:0007159~leukocyte adhesion	7	0.923483	3.21186e-05	VCAM1, ICAM1, ITGAL, PTPRC, ITGA5, ITGB2, ITGA4	679	14	13588	10.0059	0.0940455	0.000378343	0.0579782
GOTERM_BP_FAT	GO:0045075~regulation of interleukin-12 biosynthetic process	6	0.791557	3.24731e-05	REL, RELA, IFNG, IRF1, NFKB1, TRAF6	679	9	13588	13.3412	0.0950325	0.000381058	0.0586179
GOTERM_BP_FAT	GO:0048009~insulin-like growth factor receptor signaling pathway	6	0.791557	3.24731e-05	AKT1, IGF1R, TSC2, IGF1, EIF2AK3, PIK3R1	679	9	13588	13.3412	0.0950325	0.000381058	0.0586179
GOTERM_BP_FAT	GO:0033598~mammary gland epithelial cell proliferation	6	0.791557	3.24731e-05	CCND1, TNFSF11, CEBPB, BTRC, AREG, CHUK	679	9	13588	13.3412	0.0950325	0.000381058	0.0586179
GOTERM_BP_FAT	GO:0033673~negative regulation of kinase activity	12	1.58311	3.36654e-05	PRKCA, PTPN6, PTPRC, IRAK3, CDKN1A, CAV1, DUSP16, TSC2, IL1B, RB1, GADD45B, GADD45A	679	51	13588	4.70865	0.0983445	0.000393545	0.0607696
GOTERM_BP_FAT	GO:0006469~negative regulation of protein kinase activity	12	1.58311	3.36654e-05	PRKCA, PTPN6, PTPRC, IRAK3, CDKN1A, CAV1, DUSP16, TSC2, IL1B, RB1, GADD45B, GADD45A	679	51	13588	4.70865	0.0983445	0.000393545	0.0607696
GOTERM_BP_FAT	GO:0060562~epithelial tube morphogenesis	18	2.37467	3.38651e-05	BCL10, AR, PGF, BTRC, LMO4, PML, NR3C1, SRC, MAP3K7, PFN1, ADM, CD44, BCL2, TSC2, CASP8, TGIF1, AREG, TRAF6	679	111	13588	3.24515	0.098898	0.00039438	0.0611299
GOTERM_BP_FAT	GO:0001570~vasculogenesis	11	1.45119	3.83653e-05	ZFP36L1, PTPRJ, PTK2, CAV1, NTRK2, TIPARP, EPHA2, JUNB, RASA1, KDR, CITED2	679	43	13588	5.11929	0.111282	0.000445092	0.0692507
GOTERM_BP_FAT	GO:0008629~induction of apoptosis by intracellular signals	10	1.31926	3.98302e-05	PRKCA, TRP53, GPX1, HMOX1, HIPK2, PML, MLH1, BCL3, MYC, BRCA1	679	35	13588	5.71765	0.115277	0.000460346	0.0718939
GOTERM_BP_FAT	GO:0031098~stress-activated protein kinase signaling pathway	10	1.31926	3.98302e-05	TNF, MYD88, MAP3K1, GAB1, MAPK9, MAPK8, MAPK10, INS2, MAP2K7, ERRFI1	679	35	13588	5.71765	0.115277	0.000460346	0.0718939
GOTERM_BP_FAT	GO:0051250~negative regulation of lymphocyte activation	12	1.58311	4.07984e-05	PTPN6, IL2RA, NFKBID, FCGR2B, FLT3, ERBB2, CD274, IL4RA, FAS, INPP5D, SOCS5, IL10	679	52	13588	4.6181	0.117907	0.000469768	0.073641
GOTERM_BP_FAT	GO:0045860~positive regulation of protein kinase activity	19	2.5066	4.19306e-05	IRAK2, IRAK1, PTPRC, MAP2K1, GNAI2, EFNA1, MET, TLR4, TAB1, CISH, PXN, PTPN11, MAP3K5, EREG, MAP3K1, GAB1, IKBKG, INS2, GADD45B	679	124	13588	3.06632	0.120973	0.000481001	0.0756839
GOTERM_BP_FAT	GO:0043269~regulation of ion transport	13	1.71504	4.68659e-05	CAV1, SGK1, NOS1, TNF, SEPT2, GNAI2, AKT1, ADRB2, NEDD4, BCL2, PLCG2, AKT3, AKT2	679	62	13588	4.19602	0.134213	0.000535603	0.0845883
GOTERM_BP_FAT	GO:0051348~negative regulation of transferase activity	12	1.58311	4.91946e-05	PRKCA, PTPN6, PTPRC, IRAK3, CDKN1A, CAV1, DUSP16, TSC2, IL1B, RB1, GADD45B, GADD45A	679	53	13588	4.53097	0.140391	0.000560129	0.0887898
GOTERM_BP_FAT	GO:0051781~positive regulation of cell division	10	1.31926	5.07795e-05	VEGFB, VEGFC, EREG, PGF, PDGFA, VEGFA, IL1B, FGF1, FIGF, IL1A	679	36	13588	5.55883	0.14457	0.000576036	0.091649
GOTERM_BP_FAT	GO:0050851~antigen receptor-mediated signaling pathway	10	1.31926	5.07795e-05	MAPK1, BCL10, PTPN6, PTPRC, PLCG1, PLCG2, LCK, RIPK2, MALT1, SH2B2	679	36	13588	5.55883	0.14457	0.000576036	0.091649
GOTERM_BP_FAT	GO:0002028~regulation of sodium ion transport	7	0.923483	5.12769e-05	AKT1, ADRB2, SGK1, NOS1, NEDD4, AKT3, AKT2	679	15	13588	9.33883	0.145877	0.00057954	0.0925463
GOTERM_BP_FAT	GO:0060749~mammary gland alveolus development	7	0.923483	5.12769e-05	CCND1, AR, TNFSF11, SOCS2, VEGFA, AREG, CHUK	679	15	13588	9.33883	0.145877	0.00057954	0.0925463
GOTERM_BP_FAT	GO:0006986~response to unfolded protein	12	1.58311	5.90334e-05	CCND1, HSP90AA1, CFB, IFNG, CSNK2B, HSPA4L, ERO1L, NFE2L2, EIF2AK2, PPP1R15A, EIF2AK3, EIF2AK4	679	54	13588	4.44706	0.166009	0.000664736	0.106539
GOTERM_BP_FAT	GO:0018105~peptidyl-serine phosphorylation	8	1.05541	6.59223e-05	AKT1, MAPK1, RPS6KA2, BCL2, GSK3B, IFNG, ADRBK1, AKT3	679	22	13588	7.27701	0.183491	0.000739572	0.118964
GOTERM_BP_FAT	GO:0043433~negative regulation of transcription factor activity	8	1.05541	6.59223e-05	IRAK2, THRA, NFKBID, HMOX1, CEBPG, NFKBIA, NLRP3, DNAJA3	679	22	13588	7.27701	0.183491	0.000739572	0.118964
GOTERM_BP_FAT	GO:0002700~regulation of production of molecular mediator of immune response	9	1.18734	8.10685e-05	STAT6, TRAF2, PTPRC, TNF, HMOX1, IFNG, FCER1G, CD40, TRAF6	679	30	13588	6.00353	0.220651	0.000906119	0.146278
GOTERM_BP_FAT	GO:0001910~regulation of leukocyte mediated cytotoxicity	9	1.18734	8.10685e-05	H2-K1, PTPRC, SH2D1A, TAP2, STAT5A, STAT5B, IL7R, PNP, B2M	679	30	13588	6.00353	0.220651	0.000906119	0.146278
GOTERM_BP_FAT	GO:0031341~regulation of cell killing	9	1.18734	8.10685e-05	H2-K1, PTPRC, SH2D1A, TAP2, STAT5A, STAT5B, IL7R, PNP, B2M	679	30	13588	6.00353	0.220651	0.000906119	0.146278
GOTERM_BP_FAT	GO:0048771~tissue remodeling	11	1.45119	8.64898e-05	ADRB2, CAV1, IL23A, TNFSF11, ATG5, ELF3, RAC1, VEGFA, NOS2, ITGA4, MMP14	679	47	13588	4.68361	0.233536	0.000963186	0.156053
GOTERM_BP_FAT	GO:0050766~positive regulation of phagocytosis	8	1.05541	9.07092e-05	SIRPB1A, CD47, FCGR2B, C3, FCER1G, CD209B, FCGR1, FCGR3	679	23	13588	6.96062	0.243417	0.00100651	0.16366
GOTERM_BP_FAT	GO:0031343~positive regulation of cell killing	8	1.05541	9.07092e-05	H2-K1, PTPRC, SH2D1A, TAP2, STAT5A, STAT5B, PNP, B2M	679	23	13588	6.96062	0.243417	0.00100651	0.16366
GOTERM_BP_FAT	GO:0001912~positive regulation of leukocyte mediated cytotoxicity	8	1.05541	9.07092e-05	H2-K1, PTPRC, SH2D1A, TAP2, STAT5A, STAT5B, PNP, B2M	679	23	13588	6.96062	0.243417	0.00100651	0.16366
GOTERM_BP_FAT	GO:0010959~regulation of metal ion transport	11	1.45119	0.000104432	AKT1, ADRB2, SGK1, CAV1, NOS1, GNAI2, NEDD4, BCL2, PLCG2, AKT3, AKT2	679	48	13588	4.58603	0.274682	0.00115453	0.188397
GOTERM_BP_FAT	GO:0007179~transforming growth factor beta receptor signaling pathway	11	1.45119	0.000104432	MAP3K7, TRP53, CCL2, PDGFA, MAP3K1, HIPK2, PML, SMAD3, SKIL, SMAD1, TAB1	679	48	13588	4.58603	0.274682	0.00115453	0.188397
GOTERM_BP_FAT	GO:0018209~peptidyl-serine modification	9	1.18734	0.000104533	AKT1, MAPK1, BGN, RPS6KA2, BCL2, GSK3B, IFNG, ADRBK1, AKT3	679	31	13588	5.80987	0.274907	0.00115151	0.188579
GOTERM_BP_FAT	GO:0001914~regulation of T cell mediated cytotoxicity	6	0.791557	0.000109489	H2-K1, PTPRC, TAP2, IL7R, PNP, B2M	679	11	13588	10.9155	0.285874	0.00120176	0.197511
GOTERM_BP_FAT	GO:0007049~cell cycle	53	6.99208	0.000111618	E2F1, SEPT2, MLH1, RBM7, PTTG1, TUBB5, CDK1, RBL2, RBL1, SF1, PIM1, PIM3, UBE2I, RB1, PPP1CB, CDK2, RBBP8, MAPK1, PPP1CA, CCND1, EREG, MAPK6, CCND3, CCND2, MAPK3, MDM2, MAPK7, GADD45A, PML, RCC1, CCNG2, ITGB1, BCL2, SKIL, NFATC1, TRP53, MKI67, MAP2K1, CDC25C, SIRT2, BRCA1, CCNB3, CDKN1A, CCNB2, PLK2, RGS2, DUSP1, MAPK12, PLK1, MAPK13, RPS6KA2, GSK3B, CALM2	679	611	13588	1.73588	0.290536	0.00122077	0.201349
GOTERM_BP_FAT	GO:0051248~negative regulation of protein metabolic process	14	1.84697	0.00011625	PRKCA, PTPRC, PTPN6, CAV1, RELA, SOCS1, GIPC1, PRKCD, IRAK3, EIF2AK1, ATG5, JUN, EIF2AK3, EIF2AK4	679	78	13588	3.59186	0.30057	0.00126689	0.209696
GOTERM_BP_FAT	GO:0009620~response to fungus	7	0.923483	0.000116355	BCL10, MYD88, HAMP, ELANE, TLR2, MALT1, CD209B	679	17	13588	8.24015	0.300795	0.00126355	0.209885
GOTERM_BP_FAT	GO:0002474~antigen processing and presentation of peptide antigen via MHC class I	7	0.923483	0.000116355	H2-K1, FCER1G, H2-T23, FCGR1, FCGR3, B2M, TAPBP	679	17	13588	8.24015	0.300795	0.00126355	0.209885
GOTERM_BP_FAT	GO:0050729~positive regulation of inflammatory response	8	1.05541	0.000122586	PRKCA, CD47, C3, STAT5A, STAT5B, FCER1G, FCGR1, FCGR3	679	24	13588	6.67059	0.314066	0.00132649	0.221112
GOTERM_BP_FAT	GO:0051302~regulation of cell division	10	1.31926	0.000123313	VEGFB, VEGFC, EREG, PGF, PDGFA, VEGFA, IL1B, FGF1, FIGF, IL1A	679	40	13588	5.00295	0.315599	0.00132968	0.222423
GOTERM_BP_FAT	GO:0007507~heart development	26	3.43008	0.000129021	ERBB4, ERBB2, GJA1, ADRBK1, SOX9, ITGB1, SRF, CITED2, VCAM1, ATG5, LY6E, CASP7, CASP8, GAB1, NFATC1, PTPRJ, RXRA, SMAD3, ITGA4, TAB1, SOD2, EP300, ADM, ID2, TSC2, NCOR2	679	223	13588	2.33321	0.327508	0.00138633	0.232708
GOTERM_BP_FAT	GO:0030888~regulation of B cell proliferation	9	1.18734	0.000133343	CD38, PTPRC, CDKN1A, FCGR2B, TICAM1, TLR4, INPP5D, CD40, IL10	679	32	13588	5.62831	0.336388	0.00142775	0.240494
GOTERM_BP_FAT	GO:0003006~reproductive developmental process	29	3.82586	0.000137308	STAT5A, STAT5B, FOXO3, BCL2L1, SOX9, SRC, CITED2, AKT1, IGF1R, CD44, CXCR4, BCL2, PPP2R2B, INSR, AR, NANOG, RXRA, SF1, IGF1, IL11RA1, MMP14, JUNB, KDR, EREG, RPS6KA2, VEGFA, PDGFRA, MTOR, AREG	679	264	13588	2.19826	0.344431	0.00146508	0.247637
GOTERM_BP_FAT	GO:0021700~developmental maturation	16	2.11082	0.000138361	CEBPA, FGFR1, PTGS2, GRIN1, NR4A2, GJA1, FOXO3, MMP2, FARP2, BTK, KDR, HES1, AKT1, EREG, RPS6KA2, VEGFA	679	101	13588	3.17018	0.346551	0.0014712	0.249534
GOTERM_BP_FAT	GO:0030163~protein catabolic process	49	6.46438	0.000147163	BTRC, AKT1, USP18, ISG15, WWP1, RNF34, SOCS2, SOCS3, SOCS1, SOCS7, SOCS4, UBE2I, SOCS5, PSMA2, PIAS4, PSMA6, PIAS3, PSMA5, PSMA3, MDM2, PIAS2, PIAS1, USP25, TNFAIP3, UBE2S, PSMB10, TRAF2, XIAP, UBA7, PSMB5, PSMB4, PSMB7, UBE2D3, PSMB6, PSMB1, PPP2CB, TRAF6, UBE2L6, MALT1, PSMB8, CISH, BRCA1, PSMB9, WSB1, CBLC, HSP90B1, NEDD4, SMURF2, SMURF1	679	556	13588	1.76363	0.364002	0.00155933	0.265388
GOTERM_BP_FAT	GO:0030323~respiratory tube development	17	2.24274	0.000149001	CEBPA, FGFR1, HMGB1, PDGFA, MMP14, TAB1, KDR, HES1, PPP1CA, EP300, SP1, SP3, WWP1, VEGFA, PDGFRA, FGF1, TRAF4	679	113	13588	3.01062	0.367587	0.00157338	0.268699
GOTERM_BP_FAT	GO:0050764~regulation of phagocytosis	8	1.05541	0.000162985	SIRPB1A, CD47, FCGR2B, C3, FCER1G, CD209B, FCGR1, FCGR3	679	25	13588	6.40377	0.394209	0.00171503	0.293881
GOTERM_BP_FAT	GO:0008637~apoptotic mitochondrial changes	8	1.05541	0.000162985	AKT1, TRP53, CASP7, BCL2, MAP3K1, BCL2L1, MYC, SOD2	679	25	13588	6.40377	0.394209	0.00171503	0.293881
GOTERM_BP_FAT	GO:0048878~chemical homeostasis	36	4.74934	0.000163529	CAV1, CCL2, NDN, ERBB2, FOXO3, FTH1, CKB, SLC2A4, HAMP, GRIN2D, BCL2, CCR10, IL1B, SH2B2, GJD2, PRKCA, TRP53, PTPRC, SGK1, EGR2, PIK3CB, GRIN1, MED12, IGF1, BAD, SLC9A3R1, STAT3, USF2, KDR, SOD2, PTPN11, PRKCB, LCK, VEGFA, PRNP, NCOR2	679	365	13588	1.97376	0.395221	0.00171488	0.29486
GOTERM_BP_FAT	GO:0048609~reproductive process in a multicellular organism	39	5.14512	0.000167467	CAV1, STAT5A, STAT5B, MLH1, BCL2L1, FOXO3, ITGB1, SRC, CITED2, HSPA1L, AKT1, HSF1, CXCR4, BCL2, PPP2R2B, CHUK, AR, SOCS2, CREB1, GRIN1, MET, TLE3, IL11RA1, SMAD1, MMP14, JUNB, USF2, KDR, PTPN11, CCND1, EREG, SP1, RGS2, RPS6KA2, SP3, VEGFA, MTOR, EIF2AK3, XRN2	679	409	13588	1.90821	0.402502	0.00175018	0.301951
GOTERM_BP_FAT	GO:0032504~multicellular organism reproduction	39	5.14512	0.000167467	CAV1, STAT5A, STAT5B, MLH1, BCL2L1, FOXO3, ITGB1, SRC, CITED2, HSPA1L, AKT1, HSF1, CXCR4, BCL2, PPP2R2B, CHUK, AR, SOCS2, CREB1, GRIN1, MET, TLE3, IL11RA1, SMAD1, MMP14, JUNB, USF2, KDR, PTPN11, CCND1, EREG, SP1, RGS2, RPS6KA2, SP3, VEGFA, MTOR, EIF2AK3, XRN2	679	409	13588	1.90821	0.402502	0.00175018	0.301951
GOTERM_BP_FAT	GO:0002526~acute inflammatory response	14	1.84697	0.000172486	IL6, C3, CFB, SAA3, TLR4, FCGR1, STAT3, FCGR3, C1RA, F2, CFH, IL1B, C2, IL1A	679	81	13588	3.45883	0.411655	0.00179649	0.310988
GOTERM_BP_FAT	GO:0070201~regulation of establishment of protein localization	13	1.71504	0.000184168	TRAF2, TNF, PRKCI, TXN1, CD40, NLRP3, PTPN11, GSK3B, IFNG, PRKACA, CASP1, TRAF6, SRGN	679	71	13588	3.66413	0.432418	0.00191158	0.332017
GOTERM_BP_FAT	GO:0045084~positive regulation of interleukin-12 biosynthetic process	5	0.659631	0.000190557	REL, RELA, IFNG, IRF1, TRAF6	679	7	13588	14.2941	0.443462	0.00197118	0.343516
GOTERM_BP_FAT	GO:0043353~enucleate erythrocyte differentiation	5	0.659631	0.000190557	ID2, SP1, SP3, CEBPG, RB1	679	7	13588	14.2941	0.443462	0.00197118	0.343516
GOTERM_BP_FAT	GO:0045410~positive regulation of interleukin-6 biosynthetic process	5	0.659631	0.000190557	EREG, IFNG, IL1B, TLR4, TRAF6	679	7	13588	14.2941	0.443462	0.00197118	0.343516
GOTERM_BP_FAT	GO:0046627~negative regulation of insulin receptor signaling pathway	5	0.659631	0.000190557	PRKCA, SOCS3, SOCS1, IL1B, PRKCD	679	7	13588	14.2941	0.443462	0.00197118	0.343516
GOTERM_BP_FAT	GO:0060136~embryonic process involved in female pregnancy	5	0.659631	0.000190557	SP1, HSF1, SP3, JUNB, CITED2	679	7	13588	14.2941	0.443462	0.00197118	0.343516
GOTERM_BP_FAT	GO:0045787~positive regulation of cell cycle	9	1.18734	0.000210691	HMGB1, NANOG, TNF, EREG, STAT5A, STAT5B, FOXG1, MDM2, CITED2	679	34	13588	5.29724	0.47688	0.00217194	0.379746
GOTERM_BP_FAT	GO:0045807~positive regulation of endocytosis	9	1.18734	0.000210691	SIRPB1A, CD47, ACTN4, FCGR2B, C3, FCER1G, CD209B, FCGR1, FCGR3	679	34	13588	5.29724	0.47688	0.00217194	0.379746
GOTERM_BP_FAT	GO:0050777~negative regulation of immune response	8	1.05541	0.000213512	STAT6, PTPN6, PTPRC, IRAK3, GPX1, FCGR2B, INPP5D, IL7R	679	26	13588	6.15747	0.481399	0.00219364	0.384822
GOTERM_BP_FAT	GO:0044236~multicellular organismal metabolic process	8	1.05541	0.000213512	TNXB, PRTN3, MMP9, TIPARP, MMP8, MMP19, MMP14, MMP2	679	26	13588	6.15747	0.481399	0.00219364	0.384822
GOTERM_BP_FAT	GO:0046635~positive regulation of alpha-beta T cell activation	8	1.05541	0.000213512	PTPRC, IL6, CD80, IL4RA, RIPK2, IL2RG, SOCS5, PNP	679	26	13588	6.15747	0.481399	0.00219364	0.384822
GOTERM_BP_FAT	GO:0001501~skeletal system development	30	3.95778	0.000215731	FGFR1, THRA, PTGS2, MMP9, TIPARP, SOX9, MMP2, BCL2, INSIG1, ACAN, TRAF6, MYC, PRKCA, LGALS3, SMAD3, IGF1, SMAD1, MMP14, EPHA2, TNFSF11, SP1, MAPK14, SP3, CSRNP1, MAPK3, PDGFRA, PDGFRB, MAPK8, GNAS, EIF2AK3	679	285	13588	2.1065	0.484925	0.00220903	0.388813
GOTERM_BP_FAT	GO:0030155~regulation of cell adhesion	15	1.97889	0.000222198	ITGAL, ICAM1, TNXB, PIK3CB, STAT5A, IL18, STAT5B, MMP14, SRF, SRC, CITED2, ITGA6, BCL2, RASA1, PIK3R1	679	94	13588	3.19337	0.49507	0.00226764	0.400447
GOTERM_BP_FAT	GO:0001889~liver development	10	1.31926	0.000222416	CEBPA, HES1, SP1, RELA, SP3, CEBPG, MET, SMAD3, SOD2, CITED2	679	43	13588	4.6539	0.495407	0.00226235	0.400838
GOTERM_BP_FAT	GO:0045428~regulation of nitric oxide biosynthetic process	7	0.923483	0.000234123	CAV1, HSP90AA1, TICAM1, TLR2, TLR4, ITGB2, SOD2	679	19	13588	7.37276	0.513254	0.00237346	0.421895
GOTERM_BP_FAT	GO:0046425~regulation of JAK-STAT cascade	7	0.923483	0.000234123	CAV1, SOCS2, HCLS1, IFNG, SOCS1, JAK2, IL22RA2	679	19	13588	7.37276	0.513254	0.00237346	0.421895
GOTERM_BP_FAT	GO:0060348~bone development	17	2.24274	0.000248335	THRA, PTGS2, SMAD3, IGF1, SMAD1, SOX9, MMP14, MMP2, TNFSF11, SP1, SP3, BCL2, INSIG1, MAPK8, GNAS, TRAF6, EIF2AK3	679	118	13588	2.88305	0.534072	0.0025091	0.447451
GOTERM_BP_FAT	GO:0048608~reproductive structure development	18	2.37467	0.000250401	NANOG, AR, STAT5A, RXRA, STAT5B, SF1, IGF1, FOXO3, BCL2L1, SOX9, MMP14, SRC, KDR, IGF1R, EREG, CD44, BCL2, VEGFA	679	130	13588	2.77086	0.537024	0.00252166	0.451166
GOTERM_BP_FAT	GO:0040007~growth	23	3.0343	0.000253758	TRP53, AR, NDN, PTGS2, RXRA, GJA1, IGF1, SMAD3, FOXO3, BCL2L1, SOCS5, SOX9, IL7R, PTPN11, AKT1, GPX1, CCNB2, EREG, ADM, LY6E, BCL2, AREG, XRN2	679	193	13588	2.38482	0.541779	0.00254709	0.457201
GOTERM_BP_FAT	GO:0007346~regulation of mitotic cell cycle	15	1.97889	0.000278306	TRP53, CDK1, HMGB1, NANOG, TNF, STAT5A, STAT5B, PML, CDC42, CCND1, EREG, BCL2, FOXG1, MDM2, MYC	679	96	13588	3.12684	0.575103	0.0027841	0.501325
GOTERM_BP_FAT	GO:0042089~cytokine biosynthetic process	6	0.791557	0.000280526	IRF9, MYD88, IL18, IRF7, IRF3, IFNAR1	679	13	13588	9.23621	0.577995	0.00279718	0.505314
GOTERM_BP_FAT	GO:0032102~negative regulation of response to external stimulus	9	1.18734	0.00032147	ZFP36, PPARA, GPX1, ADRB2, TNFRSF1B, IL2RA, FCGR2B, GRIN1, MTOR	679	36	13588	5.00295	0.627932	0.0031945	0.578866
GOTERM_BP_FAT	GO:0009057~macromolecule catabolic process	54	7.12401	0.000327635	BTRC, MLH1, AKT1, USP18, ISG15, WWP1, RNF34, MYC, ZFP36, SOCS2, SOCS3, SOCS1, SOCS7, SOCS4, UBE2I, SOCS5, PSMA2, PIAS4, PSMA6, PIAS3, PSMA5, PSMA3, MDM2, PIAS2, PIAS1, TNFAIP3, USP25, UBE2S, XRN2, PSMB10, TRAF2, XIAP, UBA7, PSMB5, ZFP36L1, PSMB4, UBE2D3, PSMB7, PSMB6, PSMB1, PPP2CB, TRAF6, UBE2L6, MALT1, PSMB8, CISH, BRCA1, PSMB9, WSB1, CBLC, HSP90B1, NEDD4, SMURF2, SMURF1	679	654	13588	1.65235	0.634921	0.00324518	0.589935
GOTERM_BP_FAT	GO:0051223~regulation of protein transport	12	1.58311	0.000335163	TRAF2, TNF, GSK3B, IFNG, PRKACA, TXN1, CD40, NLRP3, TRAF6, CASP1, SRGN, PTPN11	679	65	13588	3.69448	0.643279	0.00330898	0.603453
GOTERM_BP_FAT	GO:0044265~cellular macromolecule catabolic process	51	6.72823	0.000356961	MLH1, USP18, ISG15, WWP1, RNF34, MYC, ZFP36, SOCS2, SOCS3, SOCS1, SOCS7, SOCS4, UBE2I, SOCS5, PSMA2, PIAS4, PSMA6, PIAS3, PSMA5, PSMA3, MDM2, PIAS2, PIAS1, TNFAIP3, USP25, UBE2S, XRN2, PSMB10, XIAP, UBA7, PSMB5, ZFP36L1, PSMB4, PSMB7, UBE2D3, PSMB6, PSMB1, PPP2CB, TRAF6, UBE2L6, MALT1, PSMB8, CISH, BRCA1, PSMB9, WSB1, CBLC, HSP90B1, NEDD4, SMURF2, SMURF1	679	609	13588	1.67586	0.666413	0.00351257	0.642579
GOTERM_BP_FAT	GO:0042088~T-helper 1 type immune response	5	0.659631	0.000366063	IL18, RELB, VEGFA, BCL3, TRAF6	679	8	13588	12.5074	0.675623	0.0035905	0.658913
GOTERM_BP_FAT	GO:0050732~negative regulation of peptidyl-tyrosine phosphorylation	5	0.659631	0.000366063	PTPN6, PTPRC, CAV1, SOCS1, PRKCD	679	8	13588	12.5074	0.675623	0.0035905	0.658913
GOTERM_BP_FAT	GO:0006983~ER overload response	5	0.659631	0.000366063	TRP53, GSK3B, INS2, HSPA5, EIF2AK3	679	8	13588	12.5074	0.675623	0.0035905	0.658913
GOTERM_BP_FAT	GO:0030183~B cell differentiation	10	1.31926	0.000380109	TRP53, PTPRC, SP3, NTRK1, BCL2, CEBPG, PLCG2, BCL3, MALT1, PIK3R1	679	46	13588	4.35039	0.689341	0.00371619	0.684115
GOTERM_BP_FAT	GO:0001934~positive regulation of protein amino acid phosphorylation	11	1.45119	0.000396604	OSM, PRKCA, HMGB1, IL6, HCLS1, BCL2, IFNG, CD4, JAK2, MTOR, FGF1	679	56	13588	3.93089	0.70471	0.00386489	0.713701
GOTERM_BP_FAT	GO:0030324~lung development	16	2.11082	0.000398632	CEBPA, FGFR1, HMGB1, PDGFA, MMP14, TAB1, KDR, HES1, PPP1CA, EP300, SP1, SP3, WWP1, VEGFA, PDGFRA, FGF1	679	111	13588	2.88458	0.706547	0.00387235	0.717338
GOTERM_BP_FAT	GO:0051603~proteolysis involved in cellular protein catabolic process	46	6.0686	0.000400098	PSMB10, XIAP, UBA7, PSMB5, PSMB4, UBE2D3, PSMB7, USP18, PSMB6, ISG15, PSMB1, WWP1, PPP2CB, RNF34, TRAF6, SOCS2, SOCS3, SOCS1, UBE2L6, SOCS7, SOCS4, MALT1, UBE2I, SOCS5, PSMB8, BRCA1, CISH, PSMB9, WSB1, PSMA2, CBLC, HSP90B1, PIAS4, PSMA6, PSMA5, NEDD4, PIAS3, PSMA3, MDM2, PIAS2, SMURF2, PIAS1, SMURF1, TNFAIP3, USP25, UBE2S	679	534	13588	1.72386	0.707867	0.00387433	0.719967
GOTERM_BP_FAT	GO:0042107~cytokine metabolic process	6	0.791557	0.00041853	IRF9, MYD88, IL18, IRF7, IRF3, IFNAR1	679	14	13588	8.57648	0.723971	0.00403977	0.753016
GOTERM_BP_FAT	GO:0051241~negative regulation of multicellular organismal process	15	1.97889	0.000427681	NOS1, GNAI2, SOCS2, NFKB1, SOX9, IL10, IRAK3, ADRB2, HSF1, HMOX1, IFNG, VEGFA, INPP5D, EIF2AK3, SRGN	679	100	13588	3.00177	0.731633	0.00411502	0.769421
GOTERM_BP_FAT	GO:0002761~regulation of myeloid leukocyte differentiation	8	1.05541	0.000444556	TNF, TNFSF11, ID2, STAT5A, GNAS, RB1, INPP5D, PIK3R1	679	29	13588	5.52049	0.74521	0.00426374	0.799666
GOTERM_BP_FAT	GO:0050873~brown fat cell differentiation	8	1.05541	0.000444556	CEBPA, ADRB2, CEBPB, ITGA6, RGS2, SLC2A4, SH2B2, ERO1L	679	29	13588	5.52049	0.74521	0.00426374	0.799666
GOTERM_BP_FAT	GO:0031327~negative regulation of cellular biosynthetic process	39	5.14512	0.000454058	CAV1, THRA, TNF, PML, NFKB1, TXN1, SOX9, CITED2, SAP30, WWP1, INSIG1, BCL3, INPP5D, BHLHE40, SKIL, MYC, CEBPA, EGR1, TRP53, IL6, NANOG, RBL1, SMAD3, TLE1, RB1, SIRT2, BRCA1, HES1, EIF2AK1, EREG, PIAS4, ID2, HIPK2, TGIF1, INS2, EIF2AK3, KLF4, NCOR2, EIF2AK4	679	430	13588	1.81502	0.75255	0.00434116	0.816691
GOTERM_BP_FAT	GO:0044257~cellular protein catabolic process	46	6.0686	0.000456927	PSMB10, XIAP, UBA7, PSMB5, PSMB4, UBE2D3, PSMB7, USP18, PSMB6, ISG15, PSMB1, WWP1, PPP2CB, RNF34, TRAF6, SOCS2, SOCS3, SOCS1, UBE2L6, SOCS7, SOCS4, MALT1, UBE2I, SOCS5, PSMB8, BRCA1, CISH, PSMB9, WSB1, PSMA2, CBLC, HSP90B1, PIAS4, PSMA6, PSMA5, NEDD4, PIAS3, PSMA3, MDM2, PIAS2, SMURF2, PIAS1, SMURF1, TNFAIP3, USP25, UBE2S	679	537	13588	1.71423	0.754724	0.004355	0.821831
GOTERM_BP_FAT	GO:0042770~DNA damage response, signal transduction	11	1.45119	0.000459862	TRP53, CDK1, CCND1, HMOX1, MAPK14, HIPK2, PML, MLH1, BCL3, BRCA1, PTPN11	679	57	13588	3.86192	0.756929	0.00436938	0.82709
GOTERM_BP_FAT	GO:0040008~regulation of growth	27	3.56201	0.000464716	FGFR1, NDN, STAT5A, STAT5B, TLR2, PML, SFN, PTK2, MYD88, HSF1, BCL2, IFNG, PIK3CA, TRP53, AR, SOCS2, SOCS3, CREB1, SOCS1, SOCS7, SOCS4, SOCS5, CISH, STAT3, PTPN11, OSM, ADRB2	679	256	13588	2.11062	0.760531	0.00440181	0.835785
GOTERM_BP_FAT	GO:0032020~ISG15-protein conjugation	4	0.527704	0.000476388	USP18, ISG15, UBA7, UBE2L6	679	4	13588	20.0118	0.768978	0.00449829	0.856692
GOTERM_BP_FAT	GO:0060397~JAK-STAT cascade involved in growth hormone signaling pathway	4	0.527704	0.000476388	STAT5A, STAT5B, JAK2, STAT3	679	4	13588	20.0118	0.768978	0.00449829	0.856692
GOTERM_BP_FAT	GO:0031644~regulation of neurological system process	16	2.11082	0.000484033	EGR2, TNF, GNAI2, GRIN1, MED12, GIPC1, HRAS1, NRAS, ADRB2, KRAS, GRIN2D, IFNG, NTRK2, PRKACA, BHLHE40, EIF2AK3	679	113	13588	2.83353	0.774348	0.00455634	0.870383
GOTERM_BP_FAT	GO:0009890~negative regulation of biosynthetic process	39	5.14512	0.00054356	CAV1, THRA, TNF, PML, NFKB1, TXN1, SOX9, CITED2, SAP30, WWP1, INSIG1, BCL3, INPP5D, BHLHE40, SKIL, MYC, CEBPA, EGR1, TRP53, IL6, NANOG, RBL1, SMAD3, TLE1, RB1, SIRT2, BRCA1, HES1, EIF2AK1, EREG, PIAS4, ID2, HIPK2, TGIF1, INS2, EIF2AK3, KLF4, NCOR2, EIF2AK4	679	434	13588	1.79829	0.81211	0.0050998	0.976928
GOTERM_BP_FAT	GO:0050708~regulation of protein secretion	8	1.05541	0.000555183	TRAF2, TNF, IFNG, CD40, NLRP3, TRAF6, CASP1, SRGN	679	30	13588	5.33648	0.818711	0.00519276	0.99772
GOTERM_BP_FAT	GO:0017015~regulation of transforming growth factor beta receptor signaling pathway	8	1.05541	0.000555183	TRP53, ITGA8, HIPK2, SMAD3, GIPC1, HSPA5, SKIL, CITED2	679	30	13588	5.33648	0.818711	0.00519276	0.99772
GOTERM_BP_FAT	GO:0001825~blastocyst formation	7	0.923483	0.000566308	TJP1, SP1, SP3, SKIL, SRF, JUNB, CITED2	679	22	13588	6.36739	0.824811	0.00528051	1.01762
GOTERM_BP_FAT	GO:0030856~regulation of epithelial cell differentiation	7	0.923483	0.000566308	CCND1, CAV1, BTG1, STAT5A, STAT5B, NOTCH4, PAX6	679	22	13588	6.36739	0.824811	0.00528051	1.01762
GOTERM_BP_FAT	GO:0002053~positive regulation of mesenchymal cell proliferation	7	0.923483	0.000566308	FGFR1, HMGB1, IRS2, ARHGAP5, PDGFA, VEGFA, KDR	679	22	13588	6.36739	0.824811	0.00528051	1.01762
GOTERM_BP_FAT	GO:0050852~T cell receptor signaling pathway	7	0.923483	0.000566308	MAPK1, BCL10, PTPRC, PLCG1, PLCG2, RIPK2, MALT1	679	22	13588	6.36739	0.824811	0.00528051	1.01762
GOTERM_BP_FAT	GO:0032103~positive regulation of response to external stimulus	9	1.18734	0.000572629	PRKCA, HMGB1, CD47, C3, STAT5A, STAT5B, FCER1G, FCGR1, FCGR3	679	39	13588	4.6181	0.828185	0.00532317	1.02892
GOTERM_BP_FAT	GO:0045429~positive regulation of nitric oxide biosynthetic process	6	0.791557	0.000602156	HSP90AA1, TICAM1, TLR2, TLR4, ITGB2, SOD2	679	15	13588	8.00471	0.843106	0.00558011	1.0817
GOTERM_BP_FAT	GO:0042509~regulation of tyrosine phosphorylation of STAT protein	6	0.791557	0.000602156	CAV1, HCLS1, IFNG, SOCS1, JAK2, IL22RA2	679	15	13588	8.00471	0.843106	0.00558011	1.0817
GOTERM_BP_FAT	GO:0043406~positive regulation of MAP kinase activity	11	1.45119	0.000611626	IRAK1, PTPRC, MAP3K5, MAP2K1, EFNA1, MAP3K1, GAB1, MET, INS2, PXN, PTPN11	679	59	13588	3.73101	0.847612	0.00565061	1.09862
GOTERM_BP_FAT	GO:0007265~Ras protein signal transduction	11	1.45119	0.000611626	CDC42, NRAS, LAT, DOK2, KRAS, ROCK1, GRB2, GNA12, RHOA, HRAS1, FARP2	679	59	13588	3.73101	0.847612	0.00565061	1.09862
GOTERM_BP_FAT	GO:0007155~cell adhesion	47	6.20053	0.000628703	ITGAL, THRA, ITGB4, CTNND1, ITGB5, ITGA10, ITGB2, SOX9, ITGB1, MEGF10, SRC, PXN, VCAM1, CD47, CDC42, LGALS3BP, CD44, ITGB8, BCL2, ITGB7, ITGB6, RAC1, TGFBI, ACAN, RHOA, PSTPIP1, CD4, PTPRC, ICAM1, TNXB, PIK3CB, MED12, ITGA1, ITGA2, ITGA3, ITGA4, HES1, ITGA9, TNFAIP6, ITGB2L, ITGA6, ITGA5, ITGA8, ITGA7, ITGAD, ABL1, ITGA2B	679	561	13588	1.67657	0.855413	0.00579059	1.12914
GOTERM_BP_FAT	GO:0001916~positive regulation of T cell mediated cytotoxicity	5	0.659631	0.000632935	H2-K1, PTPRC, TAP2, PNP, B2M	679	9	13588	11.1177	0.857283	0.00581206	1.13669
GOTERM_BP_FAT	GO:0042104~positive regulation of activated T cell proliferation	5	0.659631	0.000632935	IL2RA, IL18, STAT5A, STAT5B, IL12B	679	9	13588	11.1177	0.857283	0.00581206	1.13669
GOTERM_BP_FAT	GO:0043372~positive regulation of CD4-positive, alpha beta T cell differentiation	5	0.659631	0.000632935	IL6, IL4RA, RIPK2, IL2RG, SOCS5	679	9	13588	11.1177	0.857283	0.00581206	1.13669
GOTERM_BP_FAT	GO:0022610~biological adhesion	47	6.20053	0.000650369	ITGAL, THRA, ITGB4, CTNND1, ITGB5, ITGA10, ITGB2, SOX9, ITGB1, MEGF10, SRC, PXN, VCAM1, CD47, CDC42, LGALS3BP, CD44, ITGB8, BCL2, ITGB7, ITGB6, RAC1, TGFBI, ACAN, RHOA, PSTPIP1, CD4, PTPRC, ICAM1, TNXB, PIK3CB, MED12, ITGA1, ITGA2, ITGA3, ITGA4, HES1, ITGA9, TNFAIP6, ITGB2L, ITGA6, ITGA5, ITGA8, ITGA7, ITGAD, ABL1, ITGA2B	679	562	13588	1.67358	0.864737	0.00595395	1.16783
GOTERM_BP_FAT	GO:0002263~cell activation during immune response	8	1.05541	0.000686622	TRP53, LAT, RELB, TICAM1, PLCG2, CX3CR1, BCL3, IL12B	679	31	13588	5.16433	0.879015	0.00626626	1.23255
GOTERM_BP_FAT	GO:0002366~leukocyte activation during immune response	8	1.05541	0.000686622	TRP53, LAT, RELB, TICAM1, PLCG2, CX3CR1, BCL3, IL12B	679	31	13588	5.16433	0.879015	0.00626626	1.23255
GOTERM_BP_FAT	GO:0000187~activation of MAPK activity	10	1.31926	0.000723433	PTPRC, MAP3K5, MAP2K1, EFNA1, MAP3K1, GAB1, MET, INS2, PXN, PTPN11	679	50	13588	4.00236	0.891972	0.00658169	1.29822
GOTERM_BP_FAT	GO:0001933~negative regulation of protein amino acid phosphorylation	7	0.923483	0.000734166	PRKCA, PTPN6, PTPRC, CAV1, JUN, SOCS1, PRKCD	679	23	13588	6.09054	0.895481	0.00665936	1.31736
GOTERM_BP_FAT	GO:0010464~regulation of mesenchymal cell proliferation	7	0.923483	0.000734166	FGFR1, HMGB1, IRS2, ARHGAP5, PDGFA, VEGFA, KDR	679	23	13588	6.09054	0.895481	0.00665936	1.31736
GOTERM_BP_FAT	GO:0032963~collagen metabolic process	7	0.923483	0.000734166	TNXB, PRTN3, MMP9, MMP8, MMP19, MMP14, MMP2	679	23	13588	6.09054	0.895481	0.00665936	1.31736
GOTERM_BP_FAT	GO:0048008~platelet-derived growth factor receptor signaling pathway	7	0.923483	0.000734166	PLAT, CSRNP1, TIPARP, GAB1, PDGFRA, PDGFRB, SRC	679	23	13588	6.09054	0.895481	0.00665936	1.31736
GOTERM_BP_FAT	GO:0008630~DNA damage response, signal transduction resulting in induction of apoptosis	7	0.923483	0.000734166	TRP53, HMOX1, HIPK2, PML, MLH1, BCL3, BRCA1	679	23	13588	6.09054	0.895481	0.00665936	1.31736
GOTERM_BP_FAT	GO:0019932~second-messenger-mediated signaling	16	2.11082	0.000768623	PIK3CG, TNF, ADCY2, GNAI2, PIK3CB, ADCY5, PIK3CD, SLC9A3R1, GNAL, LAT, ADRB2, PIK3CA, GNAS, PRKACB, NOS2, EIF2AK3	679	118	13588	2.71346	0.905997	0.00695044	1.37879
GOTERM_BP_FAT	GO:0009314~response to radiation	18	2.37467	0.000768792	TRP53, GRIN1, PML, MED12, BCL2L1, PNP, SOD2, NRAS, GPX1, CDKN1A, KRAS, ARRB1, BCL2, CASP7, MAPK8, MYC, RHO, GRK1	679	143	13588	2.51897	0.906045	0.00693158	1.37909
GOTERM_BP_FAT	GO:0001503~ossification	15	1.97889	0.000777105	THRA, PTGS2, SMAD3, IGF1, SMAD1, MMP14, MMP2, TNFSF11, SP1, SP3, BCL2, MAPK8, GNAS, TRAF6, EIF2AK3	679	106	13588	2.83186	0.908419	0.00698583	1.3939
GOTERM_BP_FAT	GO:0035272~exocrine system development	9	1.18734	0.000814381	EGFR, FGFR1, IGF1R, IL6, TNF, PAX6, CTNND1, IGF1, INSR	679	41	13588	4.39283	0.918344	0.0072985	1.4603
GOTERM_BP_FAT	GO:0032269~negative regulation of cellular protein metabolic process	12	1.58311	0.000824818	PRKCA, PTPN6, PTPRC, CAV1, EIF2AK1, ATG5, JUN, SOCS1, GIPC1, PRKCD, EIF2AK3, EIF2AK4	679	72	13588	3.3353	0.920925	0.00737026	1.47888
GOTERM_BP_FAT	GO:0030101~natural killer cell activation	6	0.791557	0.00084014	SP3, STAT5A, STAT5B, IL11RA1, ITGB2, IL12B	679	16	13588	7.50442	0.924567	0.00748498	1.50616
GOTERM_BP_FAT	GO:0001836~release of cytochrome c from mitochondria	6	0.791557	0.00084014	TRP53, CASP7, BCL2, BCL2L1, MYC, SOD2	679	16	13588	7.50442	0.924567	0.00748498	1.50616
GOTERM_BP_FAT	GO:0007254~JNK cascade	8	1.05541	0.000841541	TNF, MYD88, MAP3K1, GAB1, MAPK9, MAPK8, MAPK10, INS2	679	32	13588	5.00295	0.924892	0.00747576	1.50865
GOTERM_BP_FAT	GO:0007010~cytoskeleton organization	31	4.08971	0.000924975	PRKCZ, PDGFA, S100A9, FHL3, MLH1, ITGB1, SRF, PXN, PFN1, PTK2, EZR, KRAS, RAC2, RAC3, BCL2, RAC1, RHOA, TUBB5, SH2B2, TNXB, ACTN4, ROCK1, ACTA1, PRKCI, RAF1, ACTN1, BRCA1, NRAS, NCK1, ABL1, GADD45A	679	326	13588	1.90296	0.941901	0.00819059	1.65705
GOTERM_BP_FAT	GO:0044259~multicellular organismal macromolecule metabolic process	7	0.923483	0.000938027	TNXB, PRTN3, MMP9, MMP8, MMP19, MMP14, MMP2	679	24	13588	5.83677	0.944189	0.0082819	1.68024
GOTERM_BP_FAT	GO:0030100~regulation of endocytosis	10	1.31926	0.000971986	SIRPB1A, CD47, ACTN4, FCGR2B, C3, TSC2, FCER1G, CD209B, FCGR1, FCGR3	679	52	13588	3.84842	0.949728	0.00855603	1.74057
GOTERM_BP_FAT	GO:0060669~embryonic placenta morphogenesis	5	0.659631	0.00101337	VCAM1, ADM, GRB2, SOCS3, IL10	679	10	13588	10.0059	0.955741	0.00889346	1.81404
GOTERM_BP_FAT	GO:0001893~maternal placenta development	5	0.659631	0.00101337	AKT1, IL11RA1, PRDM1, JUNB, CITED2	679	10	13588	10.0059	0.955741	0.00889346	1.81404
GOTERM_BP_FAT	GO:0060443~mammary gland morphogenesis	8	1.05541	0.00102277	AR, CAV1, ELF3, BTRC, PML, AREG, NR3C1, SRC	679	33	13588	4.85134	0.957003	0.00895008	1.83072
GOTERM_BP_FAT	GO:0048598~embryonic morphogenesis	33	4.35356	0.00108432	FGFR1, EFNA1, GRB2, LMO4, GNA12, IL10, VCAM1, MAP3K7, PFN1, INSIG1, CASP8, PRKACA, TRAF6, MYC, TRP53, BCL10, NANOG, MAFB, SOCS3, SMAD3, ITGA4, SMAD1, EPHA2, HES1, VEGFC, SP1, ADM, ITGA8, SP3, FOXG1, TSC2, TGIF1, GNAS	679	359	13588	1.83952	0.964424	0.00945951	1.93987
GOTERM_BP_FAT	GO:0060341~regulation of cellular localization	19	2.5066	0.00112563	TRAF2, IL6, TNF, CREB1, TXN1, CD40, NLRP3, PTPN11, OSM, GSK3B, HMOX1, IFNG, NTRK2, FCER1G, IL1B, PRKACA, CASP1, TRAF6, SRGN	679	161	13588	2.36164	0.968673	0.00979059	2.01308
GOTERM_BP_FAT	GO:0060713~labyrinthine layer morphogenesis	6	0.791557	0.00114172	VCAM1, ADM, GRB2, SOCS3, ITGA4, IL10	679	17	13588	7.06298	0.970186	0.00990189	2.04156
GOTERM_BP_FAT	GO:0010332~response to gamma radiation	6	0.791557	0.00114172	TRP53, GPX1, BCL2, PML, PNP, SOD2	679	17	13588	7.06298	0.970186	0.00990189	2.04156
GOTERM_BP_FAT	GO:0030574~collagen catabolic process	6	0.791557	0.00114172	PRTN3, MMP9, MMP8, MMP19, MMP14, MMP2	679	17	13588	7.06298	0.970186	0.00990189	2.04156
GOTERM_BP_FAT	GO:0046643~regulation of gamma-delta T cell activation	4	0.527704	0.0011467	PTPRC, STAT5A, STAT5B, LCK	679	5	13588	16.0094	0.97064	0.00991696	2.05039
GOTERM_BP_FAT	GO:0060416~response to growth hormone stimulus	4	0.527704	0.0011467	STAT5A, STAT5B, JAK2, STAT3	679	5	13588	16.0094	0.97064	0.00991696	2.05039
GOTERM_BP_FAT	GO:0001779~natural killer cell differentiation	4	0.527704	0.0011467	SP3, STAT5A, STAT5B, IL11RA1	679	5	13588	16.0094	0.97064	0.00991696	2.05039
GOTERM_BP_FAT	GO:0045586~regulation of gamma-delta T cell differentiation	4	0.527704	0.0011467	PTPRC, STAT5A, STAT5B, LCK	679	5	13588	16.0094	0.97064	0.00991696	2.05039
GOTERM_BP_FAT	GO:0046645~positive regulation of gamma-delta T cell activation	4	0.527704	0.0011467	PTPRC, STAT5A, STAT5B, LCK	679	5	13588	16.0094	0.97064	0.00991696	2.05039
GOTERM_BP_FAT	GO:0045624~positive regulation of T-helper cell differentiation	4	0.527704	0.0011467	IL6, IL4RA, RIPK2, SOCS5	679	5	13588	16.0094	0.97064	0.00991696	2.05039
GOTERM_BP_FAT	GO:0060396~growth hormone receptor signaling pathway	4	0.527704	0.0011467	STAT5A, STAT5B, JAK2, STAT3	679	5	13588	16.0094	0.97064	0.00991696	2.05039
GOTERM_BP_FAT	GO:0010765~positive regulation of sodium ion transport	4	0.527704	0.0011467	AKT1, SGK1, AKT3, AKT2	679	5	13588	16.0094	0.97064	0.00991696	2.05039
GOTERM_BP_FAT	GO:0070391~response to lipoteichoic acid	4	0.527704	0.0011467	TLR2, RIPK2, TLR4, CD14	679	5	13588	16.0094	0.97064	0.00991696	2.05039
GOTERM_BP_FAT	GO:0045588~positive regulation of gamma-delta T cell differentiation	4	0.527704	0.0011467	PTPRC, STAT5A, STAT5B, LCK	679	5	13588	16.0094	0.97064	0.00991696	2.05039
GOTERM_BP_FAT	GO:0048469~cell maturation	12	1.58311	0.00116765	CEBPA, HES1, FGFR1, EREG, RPS6KA2, VEGFA, NR4A2, GJA1, FOXO3, KDR, FARP2, BTK	679	75	13588	3.20189	0.972474	0.0100691	2.08748
GOTERM_BP_FAT	GO:0002637~regulation of immunoglobulin production	7	0.923483	0.00118278	STAT6, TRAF2, PTPRC, TNF, IFNG, CD40, TRAF6	679	25	13588	5.6033	0.973726	0.0101704	2.11424
GOTERM_BP_FAT	GO:0010741~negative regulation of protein kinase cascade	7	0.923483	0.00118278	PTPN6, IGF1R, CAV1, SOCS2, NFKBID, SOCS1, TSC2	679	25	13588	5.6033	0.973726	0.0101704	2.11424
GOTERM_BP_FAT	GO:0060688~regulation of morphogenesis of a branching structure	7	0.923483	0.00118278	FGFR1, AR, TNF, PGF, PDGFA, RXRA, MET	679	25	13588	5.6033	0.973726	0.0101704	2.11424
GOTERM_BP_FAT	GO:0046634~regulation of alpha-beta T cell activation	8	1.05541	0.00123331	PTPRC, IL6, CD80, IL4RA, RIPK2, IL2RG, SOCS5, PNP	679	34	13588	4.70865	0.977512	0.0105733	2.20363
GOTERM_BP_FAT	GO:0022402~cell cycle process	35	4.61741	0.00128421	SEPT2, PML, MLH1, RBM7, PTTG1, RCC1, ITGB1, CCNG2, BCL2, TUBB5, SKIL, NFATC1, CDK1, MKI67, MAP2K1, SF1, UBE2I, RB1, CDC25C, BRCA1, SIRT2, CDK2, RBBP8, PPP1CA, CCND1, CCNB3, CDKN1A, CCNB2, EREG, RPS6KA2, CCND2, PLK1, GSK3B, MDM2, GADD45A	679	393	13588	1.78222	0.980774	0.010977	2.29358
GOTERM_BP_FAT	GO:0060541~respiratory system development	16	2.11082	0.00128665	CEBPA, FGFR1, HMGB1, PDGFA, MMP14, TAB1, KDR, HES1, PPP1CA, EP300, SP1, SP3, WWP1, VEGFA, PDGFRA, FGF1	679	124	13588	2.58217	0.980918	0.0109672	2.29789
GOTERM_BP_FAT	GO:0008406~gonad development	13	1.71504	0.00136439	AR, NANOG, STAT5A, STAT5B, SF1, BCL2L1, FOXO3, SOX9, MMP14, KDR, EREG, BCL2, VEGFA	679	88	13588	2.95629	0.98498	0.0115944	2.43512
GOTERM_BP_FAT	GO:0048589~developmental growth	14	1.84697	0.00137199	AR, NDN, PTGS2, SMAD3, IGF1, GJA1, FOXO3, SOX9, AKT1, GPX1, ADM, EREG, BCL2, AREG	679	100	13588	2.80165	0.985327	0.0116265	2.44852
GOTERM_BP_FAT	GO:0051046~regulation of secretion	16	2.11082	0.00139652	TRAF2, IL6, TNF, CREB1, CD40, NLRP3, PTPN11, OSM, HMOX1, IFNG, NTRK2, IL1B, FCER1G, CASP1, TRAF6, SRGN	679	125	13588	2.56151	0.986395	0.0118008	2.49179
GOTERM_BP_FAT	GO:0002861~regulation of inflammatory response to antigenic stimulus	6	0.791557	0.00151653	GPX1, FCGR2B, C3, FCER1G, FCGR1, FCGR3	679	18	13588	6.67059	0.990598	0.0127741	2.70316
GOTERM_BP_FAT	GO:0044243~multicellular organismal catabolic process	6	0.791557	0.00151653	PRTN3, MMP9, MMP8, MMP19, MMP14, MMP2	679	18	13588	6.67059	0.990598	0.0127741	2.70316
GOTERM_BP_FAT	GO:0002673~regulation of acute inflammatory response	6	0.791557	0.00151653	FCGR2B, C3, CFH, FCER1G, FCGR1, FCGR3	679	18	13588	6.67059	0.990598	0.0127741	2.70316
GOTERM_BP_FAT	GO:0002709~regulation of T cell mediated immunity	6	0.791557	0.00151653	H2-K1, PTPRC, TAP2, IL7R, PNP, B2M	679	18	13588	6.67059	0.990598	0.0127741	2.70316
GOTERM_BP_FAT	GO:0043542~endothelial cell migration	5	0.659631	0.00152988	GPX1, PTK2, ITGB2, GIPC1, SRF	679	11	13588	9.09626	0.990977	0.0128507	2.72664
GOTERM_BP_FAT	GO:0007173~epidermal growth factor receptor signaling pathway	5	0.659631	0.00152988	EGFR, EREG, GAB1, SOCS5, SRC	679	11	13588	9.09626	0.990977	0.0128507	2.72664
GOTERM_BP_FAT	GO:0043370~regulation of CD4-positive, alpha beta T cell differentiation	5	0.659631	0.00152988	IL6, IL4RA, RIPK2, IL2RG, SOCS5	679	11	13588	9.09626	0.990977	0.0128507	2.72664
GOTERM_BP_FAT	GO:0006470~protein amino acid dephosphorylation	15	1.97889	0.00159387	PTPRJ, PTPRC, PTPN6, CDC25C, PPP1CB, PTPN11, DUSP5, PPP1CA, DUSP2, DUSP1, PPP2CA, BCL2, DUSP16, PTPN1, DUSP6	679	114	13588	2.63313	0.992591	0.0133486	2.83914
GOTERM_BP_FAT	GO:0007178~transmembrane receptor protein serine/threonine kinase signaling pathway	12	1.58311	0.00162	MAP3K7, TRP53, MYD88, CCL2, PDGFA, MAP3K1, HIPK2, PML, SMAD3, SKIL, SMAD1, TAB1	679	78	13588	3.07874	0.993164	0.0135293	2.88504
GOTERM_BP_FAT	GO:0042326~negative regulation of phosphorylation	7	0.923483	0.00181573	PRKCA, PTPN6, PTPRC, CAV1, JUN, SOCS1, PRKCD	679	27	13588	5.18824	0.996259	0.015112	3.22825
GOTERM_BP_FAT	GO:0007565~female pregnancy	11	1.45119	0.00189196	ARG1, AR, A2M, SP1, HSF1, SP3, STAT5A, STAT5B, IL11RA1, JUNB, CITED2	679	68	13588	3.2372	0.997042	0.0156996	3.36161
GOTERM_BP_FAT	GO:0010558~negative regulation of macromolecule biosynthetic process	36	4.74934	0.00189787	THRA, TNF, PML, NFKB1, TXN1, SOX9, CITED2, SAP30, WWP1, BCL3, INPP5D, BHLHE40, SKIL, MYC, CEBPA, EGR1, TRP53, IL6, NANOG, RBL1, SMAD3, TLE1, RB1, SIRT2, HES1, EIF2AK1, EREG, PIAS4, ID2, HIPK2, TGIF1, INS2, EIF2AK3, KLF4, NCOR2, EIF2AK4	679	418	13588	1.7235	0.997096	0.015706	3.37194
GOTERM_BP_FAT	GO:0045137~development of primary sexual characteristics	14	1.84697	0.00196774	AR, NANOG, STAT5A, STAT5B, SF1, FOXO3, BCL2L1, SOX9, MMP14, KDR, EREG, BCL2, VEGFA, PDGFRA	679	104	13588	2.69389	0.997658	0.0162364	3.49401
GOTERM_BP_FAT	GO:0046638~positive regulation of alpha-beta T cell differentiation	6	0.791557	0.00197453	IL6, IL4RA, RIPK2, IL2RG, SOCS5, PNP	679	19	13588	6.31951	0.997707	0.0162485	3.50586
GOTERM_BP_FAT	GO:0043271~negative regulation of ion transport	6	0.791557	0.00197453	ADRB2, TNF, NOS1, GNAI2, NEDD4, BCL2	679	19	13588	6.31951	0.997707	0.0162485	3.50586
GOTERM_BP_FAT	GO:0030334~regulation of cell migration	13	1.71504	0.00201131	HMGB1, IRS2, PAX6, TLR2, CXCL10, ARHGAP5, CXCR4, BCL2, MAP3K1, GAB1, CCR2, RAC1, PIK3R1	679	92	13588	2.82775	0.997952	0.0165047	3.57004
GOTERM_BP_FAT	GO:0019725~cellular homeostasis	31	4.08971	0.00204601	CAV1, CCL2, PDIA3, NDN, ERBB2, PRDX5, TXN1, SRF, FTH1, CKB, HAMP, GRIN2D, BCL2, CCR10, IL1B, GLRX, GJD2, PRKCA, TRP53, PTPRC, SGK1, IL6, EGR2, PIK3CB, GRIN1, MED12, SLC9A3R1, PRKCB, SOD2, LCK, PRNP	679	343	13588	1.80865	0.99816	0.0167428	3.63057
GOTERM_BP_FAT	GO:0022602~ovulation cycle process	9	1.18734	0.00205973	EREG, BCL2, STAT5A, STAT5B, VEGFA, FOXO3, BCL2L1, MMP14, KDR	679	47	13588	3.83204	0.998236	0.0168096	3.65449
GOTERM_BP_FAT	GO:0051052~regulation of DNA metabolic process	10	1.31926	0.00215636	STAT6, TRP53, PTPRC, EREG, CEBPG, IFNG, PCNA, MLH1, CD40, PNP	679	58	13588	3.45031	0.99869	0.0175455	3.82279
GOTERM_BP_FAT	GO:0070227~lymphocyte apoptosis	5	0.659631	0.00220482	AKT1, IL2RA, FAS, MYC, DNAJA3	679	12	13588	8.33824	0.998872	0.0178894	3.90709
GOTERM_BP_FAT	GO:0046006~regulation of activated T cell proliferation	5	0.659631	0.00220482	IL2RA, IL18, STAT5A, STAT5B, IL12B	679	12	13588	8.33824	0.998872	0.0178894	3.90709
GOTERM_BP_FAT	GO:0030238~male sex determination	5	0.659631	0.00220482	IGF1R, AR, SF1, SOX9, INSR	679	12	13588	8.33824	0.998872	0.0178894	3.90709
GOTERM_BP_FAT	GO:0001909~leukocyte mediated cytotoxicity	5	0.659631	0.00220482	PTPN6, CEBPG, ELANE, FCGR1, FCGR3	679	12	13588	8.33824	0.998872	0.0178894	3.90709
GOTERM_BP_FAT	GO:0030279~negative regulation of ossification	5	0.659631	0.00220482	ADRB2, BCL2, SMURF1, SOX9, SRGN	679	12	13588	8.33824	0.998872	0.0178894	3.90709
GOTERM_BP_FAT	GO:0045646~regulation of erythrocyte differentiation	5	0.659631	0.00220482	STAT5A, MAPK14, STAT5B, FOXO3, INPP5D	679	12	13588	8.33824	0.998872	0.0178894	3.90709
GOTERM_BP_FAT	GO:0033138~positive regulation of peptidyl-serine phosphorylation	4	0.527704	0.00220837	OSM, IL6, BCL2, IFNG	679	6	13588	13.3412	0.998884	0.0178709	3.91327
GOTERM_BP_FAT	GO:0070231~T cell apoptosis	4	0.527704	0.00220837	AKT1, IL2RA, FAS, DNAJA3	679	6	13588	13.3412	0.998884	0.0178709	3.91327
GOTERM_BP_FAT	GO:0006924~activation-induced cell death of T cells	4	0.527704	0.00220837	AKT1, IL2RA, FAS, DNAJA3	679	6	13588	13.3412	0.998884	0.0178709	3.91327
GOTERM_BP_FAT	GO:0000082~G1/S transition of mitotic cell cycle	7	0.923483	0.00221486	CCND1, CCND2, BCL2, RB1, ITGB1, RBBP8, NFATC1	679	28	13588	5.00295	0.998906	0.017876	3.92456
GOTERM_BP_FAT	GO:0055065~metal ion homeostasis	14	1.84697	0.00233738	PRKCA, PTPRC, CAV1, SGK1, CCL2, NDN, PIK3CB, GRIN1, PRKCB, KDR, BCL2, LCK, CCR10, IL1B	679	106	13588	2.64307	0.99925	0.0188073	4.13734
GOTERM_BP_FAT	GO:0042698~ovulation cycle	9	1.18734	0.00236582	EREG, BCL2, STAT5A, STAT5B, VEGFA, FOXO3, BCL2L1, MMP14, KDR	679	48	13588	3.75221	0.999313	0.0189846	4.18667
GOTERM_BP_FAT	GO:0007423~sensory organ development	25	3.29815	0.00239275	FGFR1, HMGB1, PAX6, BCL2, MAP3K1, INSIG1, FASL, SKIL, MYC, MAF, CRYAB, MAFB, PRKCI, SMAD3, STAT3, HES1, SP1, SP3, ITGA8, NTRK2, VEGFA, FOXG1, TGIF1, KLF4, GRK1	679	257	13588	1.94667	0.999368	0.019149	4.23337
GOTERM_BP_FAT	GO:0031400~negative regulation of protein modification process	8	1.05541	0.0024337	PRKCA, PTPN6, PTPRC, CAV1, ATG5, JUN, SOCS1, PRKCD	679	38	13588	4.21301	0.999443	0.0194234	4.30431
GOTERM_BP_FAT	GO:0043270~positive regulation of ion transport	6	0.791557	0.0025259	AKT1, SGK1, CAV1, PLCG2, AKT3, AKT2	679	20	13588	6.00353	0.999581	0.0201006	4.46389
GOTERM_BP_FAT	GO:0043407~negative regulation of MAP kinase activity	6	0.791557	0.0025259	PRKCA, PTPN6, IRAK3, CAV1, DUSP16, IL1B	679	20	13588	6.00353	0.999581	0.0201006	4.46389
GOTERM_BP_FAT	GO:0051270~regulation of cell motion	14	1.84697	0.00254252	HMGB1, IRS2, ACTN4, PAX6, TLR2, CXCL10, ARHGAP5, CXCR4, BCL2, MAP3K1, RAC1, GAB1, CCR2, PIK3R1	679	107	13588	2.61836	0.999602	0.0201795	4.49263
GOTERM_BP_FAT	GO:0051969~regulation of transmission of nerve impulse	14	1.84697	0.00254252	EGR2, TNF, GNAI2, GRIN1, MED12, GIPC1, HRAS1, NRAS, KRAS, NTRK2, IFNG, PRKACA, BHLHE40, EIF2AK3	679	107	13588	2.61836	0.999602	0.0201795	4.49263
GOTERM_BP_FAT	GO:0055066~di-, tri-valent inorganic cation homeostasis	17	2.24274	0.0025474	PRKCA, PTPRC, CAV1, CCL2, NDN, PIK3CB, GRIN1, FTH1, KDR, SOD2, PRKCB, HAMP, BCL2, LCK, CCR10, IL1B, PRNP	679	146	13588	2.33014	0.999608	0.020166	4.50107
GOTERM_BP_FAT	GO:0048871~multicellular organismal homeostasis	11	1.45119	0.00262818	GPX1, ADRB2, TNFSF11, BCL2, RAC1, VEGFA, PDGFRB, IL1B, STAT3, IL1A, KDR	679	71	13588	3.10042	0.999694	0.0207463	4.64063
GOTERM_BP_FAT	GO:0055074~calcium ion homeostasis	13	1.71504	0.0026458	PRKCA, PTPRC, CAV1, CCL2, NDN, PIK3CB, GRIN1, PRKCB, KDR, BCL2, LCK, CCR10, IL1B	679	95	13588	2.73845	0.99971	0.0208306	4.67103
GOTERM_BP_FAT	GO:0010563~negative regulation of phosphorus metabolic process	7	0.923483	0.00267668	PRKCA, PTPN6, PTPRC, CAV1, JUN, SOCS1, PRKCD	679	29	13588	4.83043	0.999737	0.0210178	4.72432
GOTERM_BP_FAT	GO:0051054~positive regulation of DNA metabolic process	7	0.923483	0.00267668	STAT6, PTPRC, EREG, CEBPG, IFNG, CD40, PNP	679	29	13588	4.83043	0.999737	0.0210178	4.72432
GOTERM_BP_FAT	GO:0045936~negative regulation of phosphate metabolic process	7	0.923483	0.00267668	PRKCA, PTPN6, PTPRC, CAV1, JUN, SOCS1, PRKCD	679	29	13588	4.83043	0.999737	0.0210178	4.72432
GOTERM_BP_FAT	GO:0021915~neural tube development	12	1.58311	0.00268512	MAP3K7, HES1, BCL10, PFN1, ADM, LMO4, CASP8, TSC2, PAX6, TGIF1, TRAF6, EPHA2	679	83	13588	2.89327	0.999743	0.0210299	4.73889
GOTERM_BP_FAT	GO:0051329~interphase of mitotic cell cycle	9	1.18734	0.00270643	CCND1, CCND2, BCL2, MDM2, RB1, ITGB1, GADD45A, RBBP8, NFATC1	679	49	13588	3.67563	0.99976	0.0211414	4.77562
GOTERM_BP_FAT	GO:0006909~phagocytosis	9	1.18734	0.00270643	CD47, FCGR2B, HCK, ELANE, FCER1G, CD209B, MEGF10, FCGR1, FCGR3	679	49	13588	3.67563	0.99976	0.0211414	4.77562
GOTERM_BP_FAT	GO:0051960~regulation of nervous system development	17	2.24274	0.00292382	TRP53, SOCS2, EFNA1, GRIN1, PAX6, IGF1, HES1, VEGFC, PTK2, BCL2, IFNG, NTRK2, FOXG1, RHOA, TGIF1, RHOC, EIF2AK3	679	148	13588	2.29865	0.999877	0.0227648	5.14973
GOTERM_BP_FAT	GO:0006873~cellular ion homeostasis	25	3.29815	0.00292623	CAV1, CCL2, NDN, ERBB2, FTH1, CKB, HAMP, GRIN2D, BCL2, CCR10, IL1B, TRP53, PRKCA, GJD2, PTPRC, SGK1, EGR2, PIK3CB, GRIN1, MED12, SLC9A3R1, PRKCB, SOD2, LCK, PRNP	679	261	13588	1.91684	0.999878	0.0227259	5.15386
GOTERM_BP_FAT	GO:0002864~regulation of acute inflammatory response to antigenic stimulus	5	0.659631	0.00306006	FCGR2B, C3, FCER1G, FCGR1, FCGR3	679	13	13588	7.69684	0.999919	0.0236947	5.38346
GOTERM_BP_FAT	GO:0002883~regulation of hypersensitivity	5	0.659631	0.00306006	FCGR2B, C3, FCER1G, FCGR1, FCGR3	679	13	13588	7.69684	0.999919	0.0236947	5.38346
GOTERM_BP_FAT	GO:0046854~phosphoinositide phosphorylation	5	0.659631	0.00306006	PIK3CG, PIK3CB, PIK3CD, PIK3CA, PIK3R1	679	13	13588	7.69684	0.999919	0.0236947	5.38346
GOTERM_BP_FAT	GO:0002823~negative regulation of adaptive immune response based on somatic recombination of immune receptors built from immunoglobulin superfamily domains	5	0.659631	0.00306006	STAT6, PTPN6, PTPRC, FCGR2B, IL7R	679	13	13588	7.69684	0.999919	0.0236947	5.38346
GOTERM_BP_FAT	GO:0002820~negative regulation of adaptive immune response	5	0.659631	0.00306006	STAT6, PTPN6, PTPRC, FCGR2B, IL7R	679	13	13588	7.69684	0.999919	0.0236947	5.38346
GOTERM_BP_FAT	GO:0006968~cellular defense response	5	0.659631	0.00306006	BCL10, LAT, SH2D1A, CCR2, B2M	679	13	13588	7.69684	0.999919	0.0236947	5.38346
GOTERM_BP_FAT	GO:0002711~positive regulation of T cell mediated immunity	5	0.659631	0.00306006	H2-K1, PTPRC, TAP2, PNP, B2M	679	13	13588	7.69684	0.999919	0.0236947	5.38346
GOTERM_BP_FAT	GO:0002763~positive regulation of myeloid leukocyte differentiation	5	0.659631	0.00306006	TNFSF11, ID2, STAT5A, GNAS, RB1	679	13	13588	7.69684	0.999919	0.0236947	5.38346
GOTERM_BP_FAT	GO:0050854~regulation of antigen receptor-mediated signaling pathway	5	0.659631	0.00306006	BCL10, PTPN6, PTPRC, LCK, MALT1	679	13	13588	7.69684	0.999919	0.0236947	5.38346
GOTERM_BP_FAT	GO:0043900~regulation of multi-organism process	5	0.659631	0.00306006	DDX58, MAVS, MYD88, TLR2, IL15	679	13	13588	7.69684	0.999919	0.0236947	5.38346
GOTERM_BP_FAT	GO:0009894~regulation of catabolic process	9	1.18734	0.00308414	AKT1, IRAK3, HMGB1, NEDD4, RELA, SERPINB1A, IL1B, GIPC1, MTOR	679	50	13588	3.60212	0.999925	0.0238193	5.42472
GOTERM_BP_FAT	GO:0008016~regulation of heart contraction	9	1.18734	0.00308414	PRKCA, ADRB2, THRA, GNAI3, NOS1, GNAO1, GNAI2, GJA1, ADRBK1	679	50	13588	3.60212	0.999925	0.0238193	5.42472
GOTERM_BP_FAT	GO:0045638~negative regulation of myeloid cell differentiation	6	0.791557	0.00318091	ZFP36, STAT5A, STAT5B, NFKBIA, INPP5D, PIK3R1	679	21	13588	5.71765	0.999944	0.0244972	5.59035
GOTERM_BP_FAT	GO:0031348~negative regulation of defense response	7	0.923483	0.00320705	ZFP36, IRAK3, GPX1, ADRB2, TNFRSF1B, IL2RA, FCGR2B	679	30	13588	4.66942	0.999949	0.0246348	5.63504
GOTERM_BP_FAT	GO:0040012~regulation of locomotion	14	1.84697	0.00324805	PRKCA, HMGB1, IRS2, PAX6, TLR2, CXCL10, ARHGAP5, CXCR4, BCL2, MAP3K1, RAC1, GAB1, CCR2, PIK3R1	679	110	13588	2.54695	0.999955	0.0248841	5.70509
GOTERM_BP_FAT	GO:0030855~epithelial cell differentiation	15	1.97889	0.00326308	AR, CEBPB, MAP2K1, ELF3, PTGS2, STAT5A, RXRA, PAX6, GJA1, EHF, SFN, KDR, GPX1, JUN, VEGFA	679	123	13588	2.44046	0.999957	0.024936	5.73076
GOTERM_BP_FAT	GO:0009416~response to light stimulus	13	1.71504	0.0034342	TRP53, GRIN1, MED12, PML, NRAS, CDKN1A, KRAS, ARRB1, BCL2, CASP7, MAPK8, GRK1, RHO	679	98	13588	2.65462	0.999975	0.0261638	6.02256
GOTERM_BP_FAT	GO:0048511~rhythmic process	13	1.71504	0.0034342	EGR2, STAT5A, STAT5B, BCL2L1, FOXO3, MMP14, KDR, NR1D1, EREG, PTGDS, BCL2, VEGFA, NFIL3	679	98	13588	2.65462	0.999975	0.0261638	6.02256
GOTERM_BP_FAT	GO:0006508~proteolysis	72	9.49868	0.0034897	MMP9, MMP8, HP, MMP2, C1RA, USP18, CASP4, ISG15, CASP7, WWP1, CASP8, CFH, CASP1, RNF34, F10, SOCS2, SOCS3, SOCS1, MMP19, ELANE, SOCS7, SOCS4, UBE2I, SOCS5, MMP14, PSMA2, PSMA6, PIAS4, PSMA5, PIAS3, PSMA3, F2, MDM2, PIAS2, CTSC, PIAS1, TNFAIP3, USP25, UBE2S, ADAMTS4, PSMB10, XIAP, C3, PRTN3, UBA7, PSMB5, PSMB4, UBE2D3, PSMB7, PSMB6, PSMB1, PPP2CB, C2, TRAF6, SRGN, PLAT, CFLAR, CFB, UBE2L6, MALT1, …	679	1034	13588	1.39347	0.999979	0.0265161	6.11703
GOTERM_BP_FAT	GO:0051325~interphase	9	1.18734	0.00350161	CCND1, CCND2, BCL2, MDM2, RB1, ITGB1, GADD45A, RBBP8, NFATC1	679	51	13588	3.53149	0.999979	0.0265401	6.13727
GOTERM_BP_FAT	GO:0001841~neural tube formation	9	1.18734	0.00350161	MAP3K7, BCL10, PFN1, ADM, LMO4, CASP8, TSC2, TGIF1, TRAF6	679	51	13588	3.53149	0.999979	0.0265401	6.13727
GOTERM_BP_FAT	GO:0045622~regulation of T-helper cell differentiation	4	0.527704	0.00372173	IL6, IL4RA, RIPK2, SOCS5	679	7	13588	11.4353	0.99999	0.0281187	6.51094
GOTERM_BP_FAT	GO:0045931~positive regulation of mitotic cell cycle	4	0.527704	0.00372173	HMGB1, NANOG, STAT5A, STAT5B	679	7	13588	11.4353	0.99999	0.0281187	6.51094
GOTERM_BP_FAT	GO:0046825~regulation of protein export from nucleus	4	0.527704	0.00372173	GSK3B, PRKACA, TXN1, PTPN11	679	7	13588	11.4353	0.99999	0.0281187	6.51094
GOTERM_BP_FAT	GO:0030511~positive regulation of transforming growth factor beta receptor signaling pathway	4	0.527704	0.00372173	ITGA8, HIPK2, GIPC1, CITED2	679	7	13588	11.4353	0.99999	0.0281187	6.51094
GOTERM_BP_FAT	GO:0051926~negative regulation of calcium ion transport	4	0.527704	0.00372173	ADRB2, NOS1, GNAI2, BCL2	679	7	13588	11.4353	0.99999	0.0281187	6.51094
GOTERM_BP_FAT	GO:0051272~positive regulation of cell motion	8	1.05541	0.00380946	HMGB1, IRS2, ARHGAP5, ACTN4, BCL2, TLR2, PIK3R1, CXCL10	679	41	13588	3.90474	0.999992	0.0287027	6.65948
GOTERM_BP_FAT	GO:0030003~cellular cation homeostasis	17	2.24274	0.00381531	TRP53, PRKCA, PTPRC, CAV1, SGK1, CCL2, NDN, PIK3CB, GRIN1, FTH1, PRKCB, HAMP, BCL2, LCK, CCR10, IL1B, PRNP	679	152	13588	2.23816	0.999992	0.0286761	6.66938
GOTERM_BP_FAT	GO:0046637~regulation of alpha-beta T cell differentiation	6	0.791557	0.00394991	IL6, IL4RA, RIPK2, IL2RG, SOCS5, PNP	679	22	13588	5.45776	0.999995	0.0296025	6.89682
GOTERM_BP_FAT	GO:0030890~positive regulation of B cell proliferation	6	0.791557	0.00394991	CD38, PTPRC, CDKN1A, TICAM1, TLR4, CD40	679	22	13588	5.45776	0.999995	0.0296025	6.89682
GOTERM_BP_FAT	GO:0050728~negative regulation of inflammatory response	6	0.791557	0.00394991	ZFP36, GPX1, ADRB2, TNFRSF1B, IL2RA, FCGR2B	679	22	13588	5.45776	0.999995	0.0296025	6.89682
GOTERM_BP_FAT	GO:0010638~positive regulation of organelle organization	9	1.18734	0.00396154	TRP53, CAV1, TNF, EREG, MAP3K1, RAC1, RHOA, PML, MTOR	679	52	13588	3.46358	0.999995	0.0296164	6.91644
GOTERM_BP_FAT	GO:0022403~cell cycle phase	29	3.82586	0.00399026	SEPT2, MLH1, RBM7, PTTG1, RCC1, ITGB1, CCNG2, BCL2, TUBB5, NFATC1, CDK1, MAP2K1, MKI67, UBE2I, RB1, CDC25C, CDK2, SIRT2, RBBP8, PPP1CA, CCND1, CCNB3, CCNB2, EREG, RPS6KA2, CCND2, PLK1, MDM2, GADD45A	679	328	13588	1.76933	0.999995	0.0297562	6.9649
GOTERM_BP_FAT	GO:0006875~cellular metal ion homeostasis	13	1.71504	0.00405788	PRKCA, PTPRC, CAV1, SGK1, CCL2, NDN, PIK3CB, GRIN1, PRKCB, BCL2, LCK, CCR10, IL1B	679	100	13588	2.60153	0.999996	0.0301807	7.07888
GOTERM_BP_FAT	GO:0055082~cellular chemical homeostasis	25	3.29815	0.00410474	CAV1, CCL2, NDN, ERBB2, FTH1, CKB, HAMP, GRIN2D, BCL2, CCR10, IL1B, TRP53, PRKCA, GJD2, PTPRC, SGK1, EGR2, PIK3CB, GRIN1, MED12, SLC9A3R1, PRKCB, SOD2, LCK, PRNP	679	268	13588	1.86677	0.999997	0.030451	7.15778
GOTERM_BP_FAT	GO:0002714~positive regulation of B cell mediated immunity	5	0.659631	0.00411667	PTPRC, C3, FCER1G, FCGR1, FCGR3	679	14	13588	7.14707	0.999997	0.030465	7.17786
GOTERM_BP_FAT	GO:0001952~regulation of cell-matrix adhesion	5	0.659631	0.00411667	PIK3CB, BCL2, MMP14, PIK3R1, RASA1	679	14	13588	7.14707	0.999997	0.030465	7.17786
GOTERM_BP_FAT	GO:0046834~lipid phosphorylation	5	0.659631	0.00411667	PIK3CG, PIK3CB, PIK3CD, PIK3CA, PIK3R1	679	14	13588	7.14707	0.999997	0.030465	7.17786
GOTERM_BP_FAT	GO:0018210~peptidyl-threonine modification	5	0.659631	0.00411667	BCL2, MAPK8, ADRBK1, MTOR, AKT3	679	14	13588	7.14707	0.999997	0.030465	7.17786
GOTERM_BP_FAT	GO:0018107~peptidyl-threonine phosphorylation	5	0.659631	0.00411667	BCL2, MAPK8, ADRBK1, MTOR, AKT3	679	14	13588	7.14707	0.999997	0.030465	7.17786
GOTERM_BP_FAT	GO:0002891~positive regulation of immunoglobulin mediated immune response	5	0.659631	0.00411667	PTPRC, C3, FCER1G, FCGR1, FCGR3	679	14	13588	7.14707	0.999997	0.030465	7.17786
GOTERM_BP_FAT	GO:0045884~regulation of survival gene product expression	5	0.659631	0.00411667	AKT1, IL2RB, STAT5A, STAT5B, MYC	679	14	13588	7.14707	0.999997	0.030465	7.17786
GOTERM_BP_FAT	GO:0032648~regulation of interferon-beta production	5	0.659631	0.00411667	DDX58, MAVS, TICAM1, TLR3, TLR4	679	14	13588	7.14707	0.999997	0.030465	7.17786
GOTERM_BP_FAT	GO:0046660~female sex differentiation	10	1.31926	0.00427877	EREG, BCL2, STAT5A, STAT5B, VEGFA, FOXO3, BCL2L1, AREG, MMP14, KDR	679	64	13588	3.12684	0.999998	0.0315722	7.45029
GOTERM_BP_FAT	GO:0008585~female gonad development	9	1.18734	0.00446671	EREG, BCL2, STAT5A, STAT5B, VEGFA, FOXO3, BCL2L1, MMP14, KDR	679	53	13588	3.39823	0.999999	0.0328603	7.7652
GOTERM_BP_FAT	GO:0030278~regulation of ossification	9	1.18734	0.00446671	ADRB2, EGR2, BCL2, SMAD3, GNAS, SMURF1, SMAD1, SOX9, SRGN	679	53	13588	3.39823	0.999999	0.0328603	7.7652
GOTERM_BP_FAT	GO:0033077~T cell differentiation in the thymus	7	0.923483	0.00449744	TRP53, PTPRC, BCL2, STAT5A, STAT5B, FAS, DNAJA3	679	32	13588	4.37758	0.999999	0.0330044	7.81659
GOTERM_BP_FAT	GO:0030522~intracellular receptor-mediated signaling pathway	7	0.923483	0.00449744	AR, RXRA, RXRG, RHOA, PML, NOS2, NR3C1	679	32	13588	4.37758	0.999999	0.0330044	7.81659
GOTERM_BP_FAT	GO:0046631~alpha-beta T cell activation	6	0.791557	0.00484318	BCL2, RELB, IRF1, BCL3, IL12B, IL15	679	23	13588	5.22046	1	0.0354178	8.39296
GOTERM_BP_FAT	GO:0010565~regulation of cellular ketone metabolic process	6	0.791557	0.00484318	PPARA, CAV1, INSIG1, NR3C1, EIF2AK3, BRCA1	679	23	13588	5.22046	1	0.0354178	8.39296
GOTERM_BP_FAT	GO:0055080~cation homeostasis	19	2.5066	0.00488957	PRKCA, TRP53, PTPRC, CAV1, SGK1, CCL2, NDN, PIK3CB, GRIN1, FTH1, KDR, PRKCB, SOD2, HAMP, BCL2, LCK, CCR10, IL1B, PRNP	679	184	13588	2.06643	1	0.0356672	8.47004
GOTERM_BP_FAT	GO:0001838~embryonic epithelial tube formation	9	1.18734	0.00501994	MAP3K7, BCL10, PFN1, ADM, LMO4, CASP8, TSC2, TGIF1, TRAF6	679	54	13588	3.3353	1	0.0365165	8.68632
GOTERM_BP_FAT	GO:0006959~humoral immune response	9	1.18734	0.00501994	C1RA, SH2D1A, TNF, C3, CFB, CCR2, CFH, BCL3, C2	679	54	13588	3.3353	1	0.0365165	8.68632
GOTERM_BP_FAT	GO:0030030~cell projection organization	28	3.69393	0.00522359	FGFR1, NDN, PDGFA, ERBB2, PAX6, ITGB4, PXN, AKT1, CDC42, PTK2, RAC2, RAC3, CXCR4, BCL2, RAC1, EGR2, ROCK1, CREB1, NR4A2, PTPN11, EPHA4, ITGA6, ITGA8, NCK1, FOXG1, TSC2, EFNA5, MTOR	679	319	13588	1.75652	1	0.037884	9.02319
GOTERM_BP_FAT	GO:0001654~eye development	17	2.24274	0.00523187	MAF, HMGB1, CRYAB, PRKCI, PAX6, SMAD3, STAT3, SP1, SP3, MAP3K1, NTRK2, VEGFA, TGIF1, FASL, SKIL, KLF4, GRK1	679	157	13588	2.16688	1	0.037854	9.03687
GOTERM_BP_FAT	GO:0001541~ovarian follicle development	7	0.923483	0.00526959	EREG, BCL2, VEGFA, FOXO3, BCL2L1, MMP14, KDR	679	33	13588	4.24492	1	0.0380331	9.09912
GOTERM_BP_FAT	GO:0006919~activation of caspase activity	7	0.923483	0.00526959	TRP53, BCL10, LCK, PML, NLRP3, EIF2AK3, MYC	679	33	13588	4.24492	1	0.0380331	9.09912
GOTERM_BP_FAT	GO:0007548~sex differentiation	15	1.97889	0.00537662	NANOG, AR, STAT5A, STAT5B, SF1, FOXO3, BCL2L1, SOX9, MMP14, KDR, EREG, BCL2, VEGFA, PDGFRA, AREG	679	130	13588	2.30905	1	0.0387019	9.27557
GOTERM_BP_FAT	GO:0032479~regulation of type I interferon production	5	0.659631	0.00539467	DDX58, MAVS, TICAM1, TLR3, TLR4	679	15	13588	6.67059	1	0.0387392	9.3053
GOTERM_BP_FAT	GO:0002886~regulation of myeloid leukocyte mediated immunity	5	0.659631	0.00539467	C3, HMOX1, FCER1G, FCGR1, FCGR3	679	15	13588	6.67059	1	0.0387392	9.3053
GOTERM_BP_FAT	GO:0001782~B cell homeostasis	5	0.659631	0.00539467	BCL2, PIK3CD, IKBKG, SH2B2, IKBKB	679	15	13588	6.67059	1	0.0387392	9.3053
GOTERM_BP_FAT	GO:0000278~mitotic cell cycle	23	3.0343	0.00541294	CDK1, SEPT2, MAP2K1, UBE2I, RB1, PTTG1, RCC1, CDC25C, ITGB1, CCNG2, CDK2, SIRT2, RBBP8, CCND1, CCNB2, PLK2, PLK1, CCND2, RPS6KA2, BCL2, MDM2, GADD45A, NFATC1	679	244	13588	1.88636	1	0.0387779	9.33537
GOTERM_BP_FAT	GO:0006874~cellular calcium ion homeostasis	12	1.58311	0.00550105	PRKCA, PTPRC, CAV1, CCL2, NDN, PIK3CB, BCL2, CCR10, GRIN1, LCK, IL1B, PRKCB	679	91	13588	2.63892	1	0.039307	9.48029
GOTERM_BP_FAT	GO:0040017~positive regulation of locomotion	8	1.05541	0.0057075	PRKCA, HMGB1, IRS2, ARHGAP5, BCL2, TLR2, PIK3R1, CXCL10	679	44	13588	3.63851	1	0.0406616	9.81899
GOTERM_BP_FAT	GO:0001798~positive regulation of type IIa hypersensitivity	4	0.527704	0.00573513	C3, FCER1G, FCGR1, FCGR3	679	8	13588	10.0059	1	0.0407608	9.86422
GOTERM_BP_FAT	GO:0002892~regulation of type II hypersensitivity	4	0.527704	0.00573513	C3, FCER1G, FCGR1, FCGR3	679	8	13588	10.0059	1	0.0407608	9.86422
GOTERM_BP_FAT	GO:0043011~myeloid dendritic cell differentiation	4	0.527704	0.00573513	RELB, SFPI1, IRF4, TRAF6	679	8	13588	10.0059	1	0.0407608	9.86422
GOTERM_BP_FAT	GO:0001773~myeloid dendritic cell activation	4	0.527704	0.00573513	RELB, SFPI1, IRF4, TRAF6	679	8	13588	10.0059	1	0.0407608	9.86422
GOTERM_BP_FAT	GO:0001796~regulation of type IIa hypersensitivity	4	0.527704	0.00573513	C3, FCER1G, FCGR1, FCGR3	679	8	13588	10.0059	1	0.0407608	9.86422
GOTERM_BP_FAT	GO:0002894~positive regulation of type II hypersensitivity	4	0.527704	0.00573513	C3, FCER1G, FCGR1, FCGR3	679	8	13588	10.0059	1	0.0407608	9.86422
GOTERM_BP_FAT	GO:0060670~branching involved in embryonic placenta morphogenesis	4	0.527704	0.00573513	ADM, GRB2, SOCS3, IL10	679	8	13588	10.0059	1	0.0407608	9.86422
GOTERM_BP_FAT	GO:0002888~positive regulation of myeloid leukocyte mediated immunity	4	0.527704	0.00573513	C3, FCER1G, FCGR1, FCGR3	679	8	13588	10.0059	1	0.0407608	9.86422
GOTERM_BP_FAT	GO:0032446~protein modification by small protein conjugation	11	1.45119	0.00574503	AKT1, PIAS4, NEDD4, PIAS3, BCL2, WWP1, SOCS7, MDM2, PIAS2, SMURF1, TRIM23	679	79	13588	2.78645	1	0.040736	9.88043
GOTERM_BP_FAT	GO:0010552~positive regulation of specific transcription from RNA polymerase II promoter	6	0.791557	0.00587085	CEBPA, HES1, HMGB1, NFKB1, IRF4, CITED2	679	24	13588	5.00295	1	0.0415165	10.0861
GOTERM_BP_FAT	GO:0007015~actin filament organization	9	1.18734	0.00628209	EZR, ACTN4, ACTA1, BCL2, NCK1, RHOA, PRKCI, ACTN1, SRF	679	56	13588	3.21618	1	0.0442669	10.7554
GOTERM_BP_FAT	GO:0050801~ion homeostasis	26	3.43008	0.00637449	CAV1, CCL2, NDN, ERBB2, FTH1, CKB, HAMP, GRIN2D, BCL2, CCR10, IL1B, TRP53, PRKCA, GJD2, PTPRC, SGK1, EGR2, PIK3CB, GRIN1, MED12, SLC9A3R1, PRKCB, SOD2, KDR, LCK, PRNP	679	293	13588	1.77579	1	0.0448028	10.9051
GOTERM_BP_FAT	GO:0031668~cellular response to extracellular stimulus	8	1.05541	0.00647497	TRP53, FOS, ATG5, ITGA6, HMOX1, NR4A2, EIF2AK4, USF2	679	45	13588	3.55765	1	0.0453917	11.0676
GOTERM_BP_FAT	GO:0045765~regulation of angiogenesis	8	1.05541	0.00647497	BTG1, SERPINE1, CX3CR1, PML, IL1B, ITGB2, MAPK7, IL1A	679	45	13588	3.55765	1	0.0453917	11.0676
GOTERM_BP_FAT	GO:0009991~response to extracellular stimulus	15	1.97889	0.00656798	TRP53, PPARA, NANOG, CFB, CSNK2B, NR4A2, USF2, AKT1, FOS, ATG5, ITGA6, BCL2, HMOX1, KLF4, EIF2AK4	679	133	13588	2.25697	1	0.0459262	11.2178
GOTERM_BP_FAT	GO:0032535~regulation of cellular component size	17	2.24274	0.0066501	TRP53, NDN, CREB1, PML, SOCS5, SFN, IL7R, AKT1, PFN1, ARHGAP5, BCL2, MAP3K1, RAC1, TSC2, MTOR, RASA1, XRN2	679	161	13588	2.11305	1	0.0463837	11.3502
GOTERM_BP_FAT	GO:0043487~regulation of RNA stability	5	0.659631	0.00691285	ZFP36L1, ZFP36, TNFRSF1B, VEGFA, MAPKAPK2	679	16	13588	6.25368	1	0.0480691	11.7727
GOTERM_BP_FAT	GO:0001829~trophectodermal cell differentiation	5	0.659631	0.00691285	SP1, SP3, SRF, JUNB, CITED2	679	16	13588	6.25368	1	0.0480691	11.7727
GOTERM_BP_FAT	GO:0001906~cell killing	5	0.659631	0.00691285	PTPN6, CEBPG, ELANE, FCGR1, FCGR3	679	16	13588	6.25368	1	0.0480691	11.7727
GOTERM_BP_FAT	GO:0046545~development of primary female sexual characteristics	9	1.18734	0.00699685	EREG, BCL2, STAT5A, STAT5B, VEGFA, FOXO3, BCL2L1, MMP14, KDR	679	57	13588	3.15976	1	0.0485315	11.9073
GOTERM_BP_FAT	GO:0030005~cellular di-, tri-valent inorganic cation homeostasis	15	1.97889	0.00700891	PRKCA, PTPRC, CAV1, CCL2, NDN, PIK3CB, GRIN1, FTH1, PRKCB, HAMP, BCL2, LCK, CCR10, IL1B, PRNP	679	134	13588	2.24012	1	0.0485044	11.9267
GOTERM_BP_FAT	GO:0032945~negative regulation of mononuclear cell proliferation	7	0.923483	0.00709827	PTPN6, IL2RA, FCGR2B, ERBB2, CD274, INPP5D, IL10	679	35	13588	4.00236	1	0.0489996	12.0696
GOTERM_BP_FAT	GO:0050731~positive regulation of peptidyl-tyrosine phosphorylation	7	0.923483	0.00709827	OSM, IL6, HCLS1, IFNG, CD4, JAK2, MTOR	679	35	13588	4.00236	1	0.0489996	12.0696
GOTERM_BP_FAT	GO:0050672~negative regulation of lymphocyte proliferation	7	0.923483	0.00709827	PTPN6, IL2RA, FCGR2B, ERBB2, CD274, INPP5D, IL10	679	35	13588	4.00236	1	0.0489996	12.0696
GOTERM_BP_FAT	GO:0070664~negative regulation of leukocyte proliferation	7	0.923483	0.00709827	PTPN6, IL2RA, FCGR2B, ERBB2, CD274, INPP5D, IL10	679	35	13588	4.00236	1	0.0489996	12.0696
GOTERM_BP_FAT	GO:0034142~toll-like receptor 4 signaling pathway	3	0.395778	0.00721124	IRAK1, RIPK2, NFKBIA	679	3	13588	20.0118	1	0.0496515	12.2501
GOTERM_BP_FAT	GO:0001805~positive regulation of type III hypersensitivity	3	0.395778	0.00721124	FCER1G, FCGR1, FCGR3	679	3	13588	20.0118	1	0.0496515	12.2501
GOTERM_BP_FAT	GO:0007252~I-kappaB phosphorylation	3	0.395778	0.00721124	MAP3K7, IKBKB, CHUK	679	3	13588	20.0118	1	0.0496515	12.2501
GOTERM_BP_FAT	GO:0010935~regulation of macrophage cytokine production	3	0.395778	0.00721124	IRAK3, TLR2, TLR4	679	3	13588	20.0118	1	0.0496515	12.2501
GOTERM_BP_FAT	GO:0001803~regulation of type III hypersensitivity	3	0.395778	0.00721124	FCER1G, FCGR1, FCGR3	679	3	13588	20.0118	1	0.0496515	12.2501
GOTERM_BP_FAT	GO:0008361~regulation of cell size	13	1.71504	0.007517	TRP53, NDN, CREB1, PML, SOCS5, SFN, IL7R, AKT1, ARHGAP5, BCL2, TSC2, MTOR, XRN2	679	108	13588	2.40883	1	0.0515942	12.7368
GOTERM_BP_FAT	GO:0030031~cell projection assembly	10	1.31926	0.00776009	CDC42, ITGA6, ROCK1, RAC2, RAC3, PDGFA, NCK1, RAC1, ITGB4, PXN	679	70	13588	2.85883	1	0.0531059	13.1219
GOTERM_BP_FAT	GO:0060537~muscle tissue development	15	1.97889	0.00796143	CAV1, ACTA1, RXRA, ERBB2, MET, TIPARP, RXRG, ITGB1, GPX1, EP300, ATG5, LY6E, MAPK14, RHOA, PDGFRB	679	136	13588	2.20718	1	0.0543306	13.4397
GOTERM_BP_FAT	GO:0060627~regulation of vesicle-mediated transport	11	1.45119	0.00812363	SIRPB1A, CD47, ACTN4, FCGR2B, C3, HMOX1, TSC2, FCER1G, CD209B, FCGR1, FCGR3	679	83	13588	2.65216	1	0.0552885	13.6949
GOTERM_BP_FAT	GO:0043280~positive regulation of caspase activity	7	0.923483	0.00816691	TRP53, BCL10, LCK, PML, NLRP3, EIF2AK3, MYC	679	36	13588	3.89118	1	0.0554537	13.7629
GOTERM_BP_FAT	GO:0010952~positive regulation of peptidase activity	7	0.923483	0.00816691	TRP53, BCL10, LCK, PML, NLRP3, EIF2AK3, MYC	679	36	13588	3.89118	1	0.0554537	13.7629
GOTERM_BP_FAT	GO:0051023~regulation of immunoglobulin secretion	4	0.527704	0.00828622	TRAF2, TNF, CD40, TRAF6	679	9	13588	8.89413	1	0.0561206	13.95
GOTERM_BP_FAT	GO:0048011~nerve growth factor receptor signaling pathway	4	0.527704	0.00828622	NDN, RAF1, SRC, PTPN11	679	9	13588	8.89413	1	0.0561206	13.95
GOTERM_BP_FAT	GO:0001959~regulation of cytokine-mediated signaling pathway	4	0.527704	0.00828622	PTPRC, IRAK3, CAV1, RIPK2	679	9	13588	8.89413	1	0.0561206	13.95
GOTERM_BP_FAT	GO:0060693~regulation of branching involved in salivary gland morphogenesis	4	0.527704	0.00828622	FGFR1, TNF, PDGFA, MET	679	9	13588	8.89413	1	0.0561206	13.95
GOTERM_BP_FAT	GO:0002828~regulation of T-helper 2 type immune response	4	0.527704	0.00828622	STAT6, IL6, IL4RA, SOCS5	679	9	13588	8.89413	1	0.0561206	13.95
GOTERM_BP_FAT	GO:0043632~modification-dependent macromolecule catabolic process	39	5.14512	0.00831236	XIAP, UBA7, PSMB5, UBE2D3, USP18, ISG15, WWP1, PPP2CB, RNF34, TRAF6, SOCS2, SOCS3, SOCS1, UBE2L6, SOCS7, SOCS4, MALT1, UBE2I, SOCS5, BRCA1, CISH, WSB1, PSMA2, CBLC, HSP90B1, PIAS4, PSMA6, PSMA5, NEDD4, PIAS3, PSMA3, MDM2, PIAS2, SMURF2, PIAS1, SMURF1, TNFAIP3, USP25, UBE2S	679	508	13588	1.53634	1	0.0561701	13.9909
GOTERM_BP_FAT	GO:0019941~modification-dependent protein catabolic process	39	5.14512	0.00831236	XIAP, UBA7, PSMB5, UBE2D3, USP18, ISG15, WWP1, PPP2CB, RNF34, TRAF6, SOCS2, SOCS3, SOCS1, UBE2L6, SOCS7, SOCS4, MALT1, UBE2I, SOCS5, BRCA1, CISH, WSB1, PSMA2, CBLC, HSP90B1, PIAS4, PSMA6, PSMA5, NEDD4, PIAS3, PSMA3, MDM2, PIAS2, SMURF2, PIAS1, SMURF1, TNFAIP3, USP25, UBE2S	679	508	13588	1.53634	1	0.0561701	13.9909
GOTERM_BP_FAT	GO:0060740~prostate gland epithelium morphogenesis	6	0.791557	0.00836889	IGF1R, AR, CD44, STAT5A, IGF1, SOX9	679	26	13588	4.6181	1	0.0564193	14.0794
GOTERM_BP_FAT	GO:0060603~mammary gland duct morphogenesis	6	0.791557	0.00836889	AR, BTRC, PML, AREG, NR3C1, SRC	679	26	13588	4.6181	1	0.0564193	14.0794
GOTERM_BP_FAT	GO:0035148~tube lumen formation	9	1.18734	0.0086085	MAP3K7, BCL10, PFN1, ADM, LMO4, CASP8, TSC2, TGIF1, TRAF6	679	59	13588	3.05264	1	0.0578674	14.4535
GOTERM_BP_FAT	GO:0050869~negative regulation of B cell activation	5	0.659631	0.00868858	FCGR2B, FLT3, FAS, INPP5D, IL10	679	17	13588	5.88582	1	0.0582652	14.5782
GOTERM_BP_FAT	GO:0007530~sex determination	5	0.659631	0.00868858	IGF1R, AR, SF1, SOX9, INSR	679	17	13588	5.88582	1	0.0582652	14.5782
GOTERM_BP_FAT	GO:0060324~face development	5	0.659631	0.00868858	CSRNP1, TIPARP, PDGFRA, ITGA4, MMP2	679	17	13588	5.88582	1	0.0582652	14.5782
GOTERM_BP_FAT	GO:0045670~regulation of osteoclast differentiation	5	0.659631	0.00868858	TNF, TNFSF11, GNAS, INPP5D, PIK3R1	679	17	13588	5.88582	1	0.0582652	14.5782
GOTERM_BP_FAT	GO:0030218~erythrocyte differentiation	8	1.05541	0.00923893	ID2, SP1, SP3, HCLS1, CEBPG, VEGFA, SFPI1, RB1	679	48	13588	3.3353	1	0.0617223	15.4304
GOTERM_BP_FAT	GO:0030335~positive regulation of cell migration	7	0.923483	0.00934637	HMGB1, IRS2, ARHGAP5, BCL2, TLR2, PIK3R1, CXCL10	679	37	13588	3.78601	1	0.0622859	15.5959
GOTERM_BP_FAT	GO:0006974~response to DNA damage stimulus	25	3.29815	0.00943588	PML, MLH1, PTTG1, FOXO3, HSPA1L, HMOX1, BCL3, TRP53, CDK1, SGK1, TREX1, BRCA1, PTPN11, SOD2, MAPK1, CDKN1A, CCND1, BTG2, SFPQ, MAPK14, HIPK2, MAPK3, PCNA, GADD45A, XRN2	679	287	13588	1.74319	1	0.0627307	15.7335
GOTERM_BP_FAT	GO:0048545~response to steroid hormone stimulus	9	1.18734	0.00951132	HMGB1, CAV1, MAP2K1, HMOX1, BCL2, FAS, AREG, MMP14, SRC	679	60	13588	3.00177	1	0.0630827	15.8493
GOTERM_BP_FAT	GO:0007435~salivary gland morphogenesis	6	0.791557	0.00985825	EGFR, FGFR1, IL6, TNF, PAX6, CTNND1	679	27	13588	4.44706	1	0.0651782	16.3799
GOTERM_BP_FAT	GO:0048168~regulation of neuronal synaptic plasticity	6	0.791557	0.00985825	NRAS, EGR2, KRAS, GRIN1, BHLHE40, HRAS1	679	27	13588	4.44706	1	0.0651782	16.3799
GOTERM_BP_FAT	GO:0051048~negative regulation of secretion	6	0.791557	0.00985825	OSM, IL6, HMOX1, IL1B, SRGN, PTPN11	679	27	13588	4.44706	1	0.0651782	16.3799
GOTERM_BP_FAT	GO:0060512~prostate gland morphogenesis	6	0.791557	0.00985825	IGF1R, AR, CD44, STAT5A, IGF1, SOX9	679	27	13588	4.44706	1	0.0651782	16.3799
GOTERM_BP_FAT	GO:0006006~glucose metabolic process	15	1.97889	0.0101729	PPARA, TNF, IL6ST, BAD, GPI1, PPP1CB, AKT1, PPP1CA, ATF4, ATF3, MAPK14, PIK3CA, INS2, INS1, MYC	679	140	13588	2.14412	1	0.0670541	16.8584
GOTERM_BP_FAT	GO:0007568~aging	9	1.18734	0.0104828	TRP53, NRAS, BCL2, NOTCH4, PML, INPP5D, DNAJA3, SOD2, HRAS1	679	61	13588	2.95256	1	0.0688881	17.3271
GOTERM_BP_FAT	GO:0051172~negative regulation of nitrogen compound metabolic process	32	4.22164	0.0104972	CAV1, THRA, TNF, PML, MLH1, NFKB1, TXN1, SOX9, CITED2, SAP30, WWP1, BHLHE40, SKIL, MYC, CEBPA, TRP53, EGR1, NANOG, RBL1, SMAD3, TLE1, RB1, SIRT2, HES1, EREG, ID2, PIAS4, HIPK2, TGIF1, INS2, NCOR2, KLF4	679	401	13588	1.59695	1	0.0688338	17.3489
GOTERM_BP_FAT	GO:0060674~placenta blood vessel development	5	0.659631	0.0107377	AKT1, MAPK1, MAP2K1, SOCS3, JUNB	679	18	13588	5.55883	1	0.0702138	17.7109
GOTERM_BP_FAT	GO:0001659~temperature homeostasis	5	0.659631	0.0107377	GPX1, ADRB2, IL1B, STAT3, IL1A	679	18	13588	5.55883	1	0.0702138	17.7109
GOTERM_BP_FAT	GO:0016311~dephosphorylation	15	1.97889	0.0107947	PTPRJ, PTPRC, PTPN6, CDC25C, PPP1CB, PTPN11, DUSP5, PPP1CA, DUSP2, DUSP1, PPP2CA, BCL2, DUSP16, PTPN1, DUSP6	679	141	13588	2.12891	1	0.0704258	17.7964
GOTERM_BP_FAT	GO:0050804~regulation of synaptic transmission	12	1.58311	0.0110195	NRAS, TNF, EGR2, KRAS, GNAI2, NTRK2, GRIN1, MED12, PRKACA, GIPC1, BHLHE40, HRAS1	679	100	13588	2.40141	1	0.0716953	18.1331
GOTERM_BP_FAT	GO:0006979~response to oxidative stress	11	1.45119	0.0111959	PSMB5, GPX1, MAP2K1, PTGS2, HMOX1, BCL2, GAB1, PPP2CB, MMP14, PRNP, SOD2	679	87	13588	2.53023	1	0.0726537	18.3963
GOTERM_BP_FAT	GO:0033143~regulation of steroid hormone receptor signaling pathway	4	0.527704	0.0114032	AR, RHOA, IGF1, SRC	679	10	13588	8.00471	1	0.0738005	18.7046
GOTERM_BP_FAT	GO:0010466~negative regulation of peptidase activity	4	0.527704	0.0114032	HSPA1L, CFLAR, XIAP, NR4A1	679	10	13588	8.00471	1	0.0738005	18.7046
GOTERM_BP_FAT	GO:0043154~negative regulation of caspase activity	4	0.527704	0.0114032	HSPA1L, CFLAR, XIAP, NR4A1	679	10	13588	8.00471	1	0.0738005	18.7046
GOTERM_BP_FAT	GO:0045830~positive regulation of isotype switching	4	0.527704	0.0114032	STAT6, PTPRC, IFNG, CD40	679	10	13588	8.00471	1	0.0738005	18.7046
GOTERM_BP_FAT	GO:0032088~negative regulation of NF-kappaB transcription factor activity	4	0.527704	0.0114032	NFKBID, NFKBIA, NLRP3, DNAJA3	679	10	13588	8.00471	1	0.0738005	18.7046
GOTERM_BP_FAT	GO:0002866~positive regulation of acute inflammatory response to antigenic stimulus	4	0.527704	0.0114032	C3, FCER1G, FCGR1, FCGR3	679	10	13588	8.00471	1	0.0738005	18.7046
GOTERM_BP_FAT	GO:0002885~positive regulation of hypersensitivity	4	0.527704	0.0114032	C3, FCER1G, FCGR1, FCGR3	679	10	13588	8.00471	1	0.0738005	18.7046
GOTERM_BP_FAT	GO:0046530~photoreceptor cell differentiation	6	0.791557	0.0115199	NTRK2, VEGFA, PAX6, PRKCI, STAT3, GRK1	679	28	13588	4.28824	1	0.0743756	18.8777
GOTERM_BP_FAT	GO:0045892~negative regulation of transcription, DNA-dependent	26	3.43008	0.011658	TNF, TXN1, NFKB1, SOX9, CITED2, SAP30, SKIL, BHLHE40, MYC, TRP53, EGR1, CEBPA, NANOG, RBL1, SMAD3, TLE1, RB1, SIRT2, HES1, ID2, PIAS4, HIPK2, TGIF1, INS2, NCOR2, KLF4	679	308	13588	1.68931	1	0.0750812	19.0821
GOTERM_BP_FAT	GO:0016481~negative regulation of transcription	30	3.95778	0.011784	THRA, TNF, PML, NFKB1, TXN1, SOX9, CITED2, SAP30, WWP1, SKIL, BHLHE40, MYC, CEBPA, TRP53, EGR1, NANOG, RBL1, SMAD3, TLE1, RB1, SIRT2, HES1, EREG, ID2, PIAS4, HIPK2, TGIF1, INS2, NCOR2, KLF4	679	372	13588	1.61385	1	0.0757084	19.2682
GOTERM_BP_FAT	GO:0030198~extracellular matrix organization	12	1.58311	0.0118283	PTK2, TNF, TNXB, LGALS3, ELF3, MMP9, ITGA8, TGFBI, ACAN, PDGFRA, BCL3, NFKB2	679	101	13588	2.37764	1	0.0758262	19.3336
GOTERM_BP_FAT	GO:0040014~regulation of multicellular organism growth	10	1.31926	0.012038	ADRB2, SOCS2, HSF1, CREB1, BCL2, STAT5A, STAT5B, PIK3CA, STAT3, PTPN11	679	75	13588	2.66824	1	0.076966	19.6421
GOTERM_BP_FAT	GO:0030850~prostate gland development	7	0.923483	0.012061	IGF1R, AR, CD44, RXRA, STAT5A, IGF1, SOX9	679	39	13588	3.59186	1	0.0769491	19.6759
GOTERM_BP_FAT	GO:0001843~neural tube closure	7	0.923483	0.012061	BCL10, PFN1, ADM, LMO4, TSC2, TGIF1, TRAF6	679	39	13588	3.59186	1	0.0769491	19.6759
GOTERM_BP_FAT	GO:0060606~tube closure	7	0.923483	0.012061	BCL10, PFN1, ADM, LMO4, TSC2, TGIF1, TRAF6	679	39	13588	3.59186	1	0.0769491	19.6759
GOTERM_BP_FAT	GO:0042493~response to drug	11	1.45119	0.0120858	TRP53, FOS, NOS1, ATG5, CREB1, BCL2, JUN, LCK, TLR2, GNAS, GRK5	679	88	13588	2.50147	1	0.0769433	19.7123
GOTERM_BP_FAT	GO:0051253~negative regulation of RNA metabolic process	26	3.43008	0.0125757	TNF, TXN1, NFKB1, SOX9, CITED2, SAP30, SKIL, BHLHE40, MYC, TRP53, EGR1, CEBPA, NANOG, RBL1, SMAD3, TLE1, RB1, SIRT2, HES1, ID2, PIAS4, HIPK2, TGIF1, INS2, NCOR2, KLF4	679	310	13588	1.67841	1	0.0797896	20.4282
GOTERM_BP_FAT	GO:0045664~regulation of neuron differentiation	12	1.58311	0.0126816	HES1, PTK2, SOCS2, EFNA1, BCL2, NTRK2, FOXG1, GRIN1, RHOA, PAX6, TGIF1, RHOC	679	102	13588	2.35433	1	0.080273	20.582
GOTERM_BP_FAT	GO:0034101~erythrocyte homeostasis	8	1.05541	0.0127804	ID2, SP1, SP3, HCLS1, CEBPG, VEGFA, SFPI1, RB1	679	51	13588	3.1391	1	0.0807117	20.7255
GOTERM_BP_FAT	GO:0009266~response to temperature stimulus	8	1.05541	0.0127804	HSPA1L, OSM, ADRB2, HSF1, CRYAB, IL18, BCL2, HSPB1	679	51	13588	3.1391	1	0.0807117	20.7255
GOTERM_BP_FAT	GO:0010551~regulation of specific transcription from RNA polymerase II promoter	8	1.05541	0.0127804	CEBPA, HES1, HMGB1, PAX6, NFKB1, IRF4, MYC, CITED2	679	51	13588	3.1391	1	0.0807117	20.7255
GOTERM_BP_FAT	GO:0044087~regulation of cellular component biogenesis	11	1.45119	0.013028	PFN1, PTK2, CAV1, MAP3K1, RAC1, GRIN1, RHOA, MTOR, MMP14, SRF, RASA1	679	89	13588	2.47337	1	0.0820517	21.0837
GOTERM_BP_FAT	GO:0051146~striated muscle cell differentiation	11	1.45119	0.013028	NRAS, GPX1, KRAS, ATG5, ACTA1, ERBB2, RXRA, MET, RB1, FLNC, ITGB1	679	89	13588	2.47337	1	0.0820517	21.0837
GOTERM_BP_FAT	GO:0002285~lymphocyte activation during immune response	5	0.659631	0.0130746	TRP53, RELB, PLCG2, BCL3, IL12B	679	19	13588	5.26626	1	0.0821676	21.151
GOTERM_BP_FAT	GO:0060444~branching involved in mammary gland duct morphogenesis	5	0.659631	0.0130746	AR, BTRC, PML, AREG, SRC	679	19	13588	5.26626	1	0.0821676	21.151
GOTERM_BP_FAT	GO:0046632~alpha-beta T cell differentiation	5	0.659631	0.0130746	BCL2, RELB, IRF1, BCL3, IL12B	679	19	13588	5.26626	1	0.0821676	21.151
GOTERM_BP_FAT	GO:0019217~regulation of fatty acid metabolic process	5	0.659631	0.0130746	PPARA, CAV1, INSIG1, EIF2AK3, BRCA1	679	19	13588	5.26626	1	0.0821676	21.151
GOTERM_BP_FAT	GO:0007569~cell aging	6	0.791557	0.0133622	TRP53, NRAS, BCL2, PML, DNAJA3, HRAS1	679	29	13588	4.14037	1	0.0837389	21.5648
GOTERM_BP_FAT	GO:0033500~carbohydrate homeostasis	7	0.923483	0.0136074	SLC2A4, SH2B2, FOXO3, BAD, NCOR2, STAT3, PTPN11	679	40	13588	3.50206	1	0.0850463	21.916
GOTERM_BP_FAT	GO:0042593~glucose homeostasis	7	0.923483	0.0136074	SLC2A4, SH2B2, FOXO3, BAD, NCOR2, STAT3, PTPN11	679	40	13588	3.50206	1	0.0850463	21.916
GOTERM_BP_FAT	GO:0051301~cell division	24	3.16623	0.0138304	CDK1, NANOG, SEPT2, ROCK1, PIK3CB, UBE2I, RB1, PTTG1, RCC1, CDC25C, PPP1CB, CCNG2, CDK2, SIRT2, CDC42, TOP1, PPP1CA, CCND1, CCNB3, CCNB2, CCND3, PLK1, CCND2, PSTPIP1	679	281	13588	1.70919	1	0.0862139	22.2342
GOTERM_BP_FAT	GO:0070431~nucleotide-binding oligomerization domain containing 2 signaling pathway	3	0.395778	0.0139461	RELA, RIPK2, NFKBIA	679	4	13588	15.0088	1	0.0867331	22.3987
GOTERM_BP_FAT	GO:0045625~regulation of T-helper 1 cell differentiation	3	0.395778	0.0139461	IL4RA, RIPK2, SOCS5	679	4	13588	15.0088	1	0.0867331	22.3987
GOTERM_BP_FAT	GO:0070423~nucleotide-binding oligomerization domain containing signaling pathway	3	0.395778	0.0139461	RELA, RIPK2, NFKBIA	679	4	13588	15.0088	1	0.0867331	22.3987
GOTERM_BP_FAT	GO:0050691~regulation of defense response to virus by host	3	0.395778	0.0139461	DDX58, MAVS, IL15	679	4	13588	15.0088	1	0.0867331	22.3987
GOTERM_BP_FAT	GO:0033627~cell adhesion mediated by integrin	3	0.395778	0.0139461	ICAM1, ITGA6, ITGA5	679	4	13588	15.0088	1	0.0867331	22.3987
GOTERM_BP_FAT	GO:0070102~interleukin-6-mediated signaling pathway	3	0.395778	0.0139461	IL6, GAB1, IL6RA	679	4	13588	15.0088	1	0.0867331	22.3987
GOTERM_BP_FAT	GO:0001960~negative regulation of cytokine-mediated signaling pathway	3	0.395778	0.0139461	PTPRC, IRAK3, CAV1	679	4	13588	15.0088	1	0.0867331	22.3987
GOTERM_BP_FAT	GO:0051897~positive regulation of protein kinase B signaling cascade	3	0.395778	0.0139461	GPX1, IGF1R, TNFSF11	679	4	13588	15.0088	1	0.0867331	22.3987
GOTERM_BP_FAT	GO:0050767~regulation of neurogenesis	14	1.84697	0.0146173	TRP53, SOCS2, EFNA1, GRIN1, PAX6, HES1, VEGFC, PTK2, BCL2, NTRK2, FOXG1, RHOA, TGIF1, RHOC	679	132	13588	2.12246	1	0.0905605	23.3471
GOTERM_BP_FAT	GO:0002675~positive regulation of acute inflammatory response	4	0.527704	0.0151056	C3, FCER1G, FCGR1, FCGR3	679	11	13588	7.27701	1	0.0932757	24.03
GOTERM_BP_FAT	GO:0043393~regulation of protein binding	4	0.527704	0.0151056	ADRB2, TICAM1, EIF2AK3, MYC	679	11	13588	7.27701	1	0.0932757	24.03
GOTERM_BP_FAT	GO:0045911~positive regulation of DNA recombination	4	0.527704	0.0151056	STAT6, PTPRC, IFNG, CD40	679	11	13588	7.27701	1	0.0932757	24.03
GOTERM_BP_FAT	GO:0051896~regulation of protein kinase B signaling cascade	4	0.527704	0.0151056	GPX1, IGF1R, TNFSF11, TSC2	679	11	13588	7.27701	1	0.0932757	24.03
GOTERM_BP_FAT	GO:0033135~regulation of peptidyl-serine phosphorylation	4	0.527704	0.0151056	OSM, IL6, BCL2, IFNG	679	11	13588	7.27701	1	0.0932757	24.03
GOTERM_BP_FAT	GO:0048384~retinoic acid receptor signaling pathway	4	0.527704	0.0151056	RXRA, RXRG, PML, NOS2	679	11	13588	7.27701	1	0.0932757	24.03
GOTERM_BP_FAT	GO:0050856~regulation of T cell receptor signaling pathway	4	0.527704	0.0151056	BCL10, PTPN6, LCK, MALT1	679	11	13588	7.27701	1	0.0932757	24.03
GOTERM_BP_FAT	GO:0045165~cell fate commitment	15	1.97889	0.0151726	TRP53, FGFR1, NANOG, ERBB4, PAX6, PML, SMAD1, SOX9, ITGB1, KDR, HES1, CDC42, BCL2, PRDM1, FGF1	679	147	13588	2.04202	1	0.0934861	24.1233
GOTERM_BP_FAT	GO:0016331~morphogenesis of embryonic epithelium	10	1.31926	0.0153319	MAP3K7, BCL10, PFN1, VEGFC, ADM, LMO4, CASP8, TSC2, TGIF1, TRAF6	679	78	13588	2.56561	1	0.0942399	24.3446
GOTERM_BP_FAT	GO:0000077~DNA damage checkpoint	6	0.791557	0.0153932	TRP53, CDK1, CCND1, MAPK14, PML, PTPN11	679	30	13588	4.00236	1	0.094414	24.4296
GOTERM_BP_FAT	GO:0006953~acute-phase response	6	0.791557	0.0153932	IL6, F2, SAA3, IL1B, STAT3, IL1A	679	30	13588	4.00236	1	0.094414	24.4296
GOTERM_BP_FAT	GO:0045934~negative regulation of nucleobase, nucleoside, nucleotide and nucleic acid metabolic process	31	4.08971	0.0155355	THRA, TNF, PML, MLH1, NFKB1, TXN1, SOX9, CITED2, SAP30, WWP1, SKIL, BHLHE40, MYC, CEBPA, TRP53, EGR1, NANOG, RBL1, SMAD3, TLE1, RB1, SIRT2, HES1, EREG, ID2, PIAS4, HIPK2, TGIF1, INS2, NCOR2, KLF4	679	397	13588	1.56263	1	0.0950622	24.6265
GOTERM_BP_FAT	GO:0010171~body morphogenesis	5	0.659631	0.0157118	CSRNP1, TIPARP, PDGFRA, GNAS, MMP2	679	20	13588	5.00295	1	0.0959065	24.8698
GOTERM_BP_FAT	GO:0048660~regulation of smooth muscle cell proliferation	5	0.659631	0.0157118	MYD88, EREG, NOTCH4, VEGFA, SF1	679	20	13588	5.00295	1	0.0959065	24.8698
GOTERM_BP_FAT	GO:0048145~regulation of fibroblast proliferation	5	0.659631	0.0157118	TRP53, FOSL2, EREG, TGIF1, SOD2	679	20	13588	5.00295	1	0.0959065	24.8698
GOTERM_BP_FAT	GO:0002698~negative regulation of immune effector process	5	0.659631	0.0157118	PTPN6, PTPRC, FCGR2B, HMOX1, IL7R	679	20	13588	5.00295	1	0.0959065	24.8698
GOTERM_BP_FAT	GO:0010827~regulation of glucose transport	5	0.659631	0.0157118	PRKCA, TNF, PRKCI, IL1B, SH2B2	679	20	13588	5.00295	1	0.0959065	24.8698
GOTERM_BP_FAT	GO:0010608~posttranscriptional regulation of gene expression	15	1.97889	0.0160186	ZFP36, TNF, GIPC1, MAPKAPK2, ZFP36L1, AKT1, PPP1CA, TNFRSF1B, MOV10, EIF2AK1, BCL2, VEGFA, EIF2AK3, PPP1R15A, EIF2AK4	679	148	13588	2.02822	1	0.0975074	25.2915
GOTERM_BP_FAT	GO:0019935~cyclic-nucleotide-mediated signaling	9	1.18734	0.0164717	GNAL, ADRB2, ADCY2, GNAI2, ADCY5, GNAS, NOS2, PRKACB, SLC9A3R1	679	66	13588	2.72888	1	0.0999491	25.9104
GOTERM_BP_FAT	GO:0030182~neuron differentiation	31	4.08971	0.0167914	FGFR1, NDN, EFNA1, ERBB2, PAX6, CDC42, PTK2, RAC3, CXCR4, BCL2, RAC1, EGR2, CEBPB, MAP2K1, CREB1, NR4A2, PRKCI, EPHA2, STAT3, PTPN11, FARP2, SOD2, HES1, EPHA4, BTG2, NTRK1, FOXG1, NTRK2, VEGFA, EFNA5, GRK1	679	399	13588	1.5548	1	0.101604	26.344
GOTERM_BP_FAT	GO:0050868~negative regulation of T cell activation	7	0.923483	0.0171051	PTPN6, IL2RA, NFKBID, ERBB2, CD274, IL4RA, SOCS5	679	42	13588	3.3353	1	0.103215	26.7671
GOTERM_BP_FAT	GO:0014020~primary neural tube formation	7	0.923483	0.0171051	BCL10, PFN1, ADM, LMO4, TSC2, TGIF1, TRAF6	679	42	13588	3.3353	1	0.103215	26.7671
GOTERM_BP_FAT	GO:0016202~regulation of striated muscle tissue development	7	0.923483	0.0171051	FGFR1, ADRB2, BTG1, BCL2, GJA1, SMAD3, SIRT2	679	42	13588	3.3353	1	0.103215	26.7671
GOTERM_BP_FAT	GO:0001824~blastocyst development	8	1.05541	0.0172058	TJP1, SP1, SP3, SKIL, SRF, JUNB, RBBP8, CITED2	679	54	13588	2.96471	1	0.103593	26.9025
GOTERM_BP_FAT	GO:0007431~salivary gland development	6	0.791557	0.0176204	EGFR, FGFR1, IL6, TNF, PAX6, CTNND1	679	31	13588	3.87325	1	0.105769	27.4573
GOTERM_BP_FAT	GO:0002062~chondrocyte differentiation	5	0.659631	0.0186602	PRKCA, FGFR1, MAPK14, ACAN, EIF2AK3	679	21	13588	4.76471	1	0.111489	28.8313
GOTERM_BP_FAT	GO:0045058~T cell selection	5	0.659631	0.0186602	PTPRC, BCL2, CD4, IL15, FAS	679	21	13588	4.76471	1	0.111489	28.8313
GOTERM_BP_FAT	GO:0060322~head development	5	0.659631	0.0186602	CSRNP1, TIPARP, PDGFRA, ITGA4, MMP2	679	21	13588	4.76471	1	0.111489	28.8313
GOTERM_BP_FAT	GO:0043506~regulation of JUN kinase activity	5	0.659631	0.0186602	IRAK1, TNXB, MAP3K1, GAB1, INS2	679	21	13588	4.76471	1	0.111489	28.8313
GOTERM_BP_FAT	GO:0048634~regulation of muscle development	7	0.923483	0.0190664	FGFR1, ADRB2, BTG1, BCL2, GJA1, SMAD3, SIRT2	679	43	13588	3.25773	1	0.113577	29.3613
GOTERM_BP_FAT	GO:0060325~face morphogenesis	4	0.527704	0.0194059	CSRNP1, TIPARP, PDGFRA, MMP2	679	12	13588	6.67059	1	0.115276	29.8015
GOTERM_BP_FAT	GO:0010829~negative regulation of glucose transport	4	0.527704	0.0194059	PRKCA, TNF, IL1B, SH2B2	679	12	13588	6.67059	1	0.115276	29.8015
GOTERM_BP_FAT	GO:0042100~B cell proliferation	4	0.527704	0.0194059	PTPRC, BCL2, IL7R, PRKCD	679	12	13588	6.67059	1	0.115276	29.8015
GOTERM_BP_FAT	GO:0032649~regulation of interferon-gamma production	6	0.791557	0.0200505	IL18, CEBPG, BCL3, RIPK2, TLR3, IFNAR1	679	32	13588	3.75221	1	0.118678	30.6301
GOTERM_BP_FAT	GO:0009408~response to heat	6	0.791557	0.0200505	HSPA1L, OSM, HSF1, CRYAB, BCL2, HSPB1	679	32	13588	3.75221	1	0.118678	30.6301
GOTERM_BP_FAT	GO:0034097~response to cytokine stimulus	6	0.791557	0.0200505	IL12RB2, BCL2, STAT5B, RIPK2, BCL2L1, CCL5	679	32	13588	3.75221	1	0.118678	30.6301
GOTERM_BP_FAT	GO:0042176~regulation of protein catabolic process	6	0.791557	0.0200505	AKT1, IRAK3, NEDD4, RELA, SERPINB1A, GIPC1	679	32	13588	3.75221	1	0.118678	30.6301
GOTERM_BP_FAT	GO:0000902~cell morphogenesis	25	3.29815	0.0215989	NDN, ERBB2, PAX6, IL7R, SOX9, CDC42, PTK2, EZR, CXCR4, BCL2, RAC1, RHOA, NFATC1, EGFR, EGR2, CREB1, PRKCI, NR4A2, PTPN11, HES1, EPHA4, MAPK14, FOXG1, EFNA5, GRK1	679	309	13588	1.61908	1	0.127087	32.5827
GOTERM_BP_FAT	GO:0051346~negative regulation of hydrolase activity	5	0.659631	0.0219292	HSPA1L, CFLAR, NOS1, XIAP, NR4A1	679	22	13588	4.54813	1	0.128677	32.9924
GOTERM_BP_FAT	GO:0019218~regulation of steroid metabolic process	5	0.659631	0.0219292	STAT5A, STAT5B, INSIG1, SF1, NR3C1	679	22	13588	4.54813	1	0.128677	32.9924
GOTERM_BP_FAT	GO:0008544~epidermis development	13	1.71504	0.0222064	EGFR, PPARA, PTGS2, MAP2K1, PDGFA, RELA, PAX6, SFN, SOX9, AKT1, BCL2, GAB1, KLF4	679	125	13588	2.08123	1	0.129966	33.3346
GOTERM_BP_FAT	GO:0060249~anatomical structure homeostasis	10	1.31926	0.0222258	HSPA1L, ADRB2, IL6, TNFSF11, BCL2, RAC1, VEGFA, PDGFRB, SRF, KDR	679	83	13588	2.41106	1	0.129828	33.3584
GOTERM_BP_FAT	GO:0048636~positive regulation of muscle development	3	0.395778	0.022479	ADRB2, BCL2, GJA1	679	5	13588	12.0071	1	0.130976	33.6694
GOTERM_BP_FAT	GO:0045348~positive regulation of MHC class II biosynthetic process	3	0.395778	0.022479	IFNG, TLR4, IL10	679	5	13588	12.0071	1	0.130976	33.6694
GOTERM_BP_FAT	GO:0002294~CD4-positive, alpha-beta T cell differentiation during immune response	3	0.395778	0.022479	RELB, BCL3, IL12B	679	5	13588	12.0071	1	0.130976	33.6694
GOTERM_BP_FAT	GO:0046426~negative regulation of JAK-STAT cascade	3	0.395778	0.022479	CAV1, SOCS2, SOCS1	679	5	13588	12.0071	1	0.130976	33.6694
GOTERM_BP_FAT	GO:0042093~T-helper cell differentiation	3	0.395778	0.022479	RELB, BCL3, IL12B	679	5	13588	12.0071	1	0.130976	33.6694
GOTERM_BP_FAT	GO:0033033~negative regulation of myeloid cell apoptosis	3	0.395778	0.022479	BCL2, STAT5A, FCER1G	679	5	13588	12.0071	1	0.130976	33.6694
GOTERM_BP_FAT	GO:0032609~interferon-gamma production	3	0.395778	0.022479	IL12RB2, IL18, TLR4	679	5	13588	12.0071	1	0.130976	33.6694
GOTERM_BP_FAT	GO:0031571~G1 DNA damage checkpoint	3	0.395778	0.022479	TRP53, CCND1, PML	679	5	13588	12.0071	1	0.130976	33.6694
GOTERM_BP_FAT	GO:0045628~regulation of T-helper 2 cell differentiation	3	0.395778	0.022479	IL6, IL4RA, SOCS5	679	5	13588	12.0071	1	0.130976	33.6694
GOTERM_BP_FAT	GO:0045844~positive regulation of striated muscle development	3	0.395778	0.022479	ADRB2, BCL2, GJA1	679	5	13588	12.0071	1	0.130976	33.6694
GOTERM_BP_FAT	GO:0050688~regulation of defense response to virus	3	0.395778	0.022479	DDX58, MAVS, IL15	679	5	13588	12.0071	1	0.130976	33.6694
GOTERM_BP_FAT	GO:0032495~response to muramyl dipeptide	3	0.395778	0.022479	RELA, MAPK14, NFKBIA	679	5	13588	12.0071	1	0.130976	33.6694
GOTERM_BP_FAT	GO:0000122~negative regulation of transcription from RNA polymerase II promoter	20	2.63852	0.0224833	CEBPA, TRP53, EGR1, NANOG, TNF, RBL1, SMAD3, TXN1, TLE1, RB1, HES1, SAP30, ID2, PIAS4, HIPK2, TGIF1, INS2, SKIL, MYC, NCOR2	679	231	13588	1.73262	1	0.130755	33.6746
GOTERM_BP_FAT	GO:0046661~male sex differentiation	8	1.05541	0.0226146	AR, BCL2, STAT5A, STAT5B, SF1, PDGFRA, BCL2L1, SOX9	679	57	13588	2.80867	1	0.131229	33.8352
GOTERM_BP_FAT	GO:0019233~sensory perception of pain	6	0.791557	0.02269	NDN, GRIN2D, CCR2, MAPK3, GRIN1, IL12B	679	33	13588	3.63851	1	0.131397	33.9274
GOTERM_BP_FAT	GO:0031570~DNA integrity checkpoint	6	0.791557	0.02269	TRP53, CDK1, CCND1, MAPK14, PML, PTPN11	679	33	13588	3.63851	1	0.131397	33.9274
GOTERM_BP_FAT	GO:0010629~negative regulation of gene expression	31	4.08971	0.0234291	THRA, TNF, PML, NFKB1, TXN1, SOX9, CITED2, SAP30, MOV10, WWP1, SKIL, BHLHE40, MYC, CEBPA, TRP53, EGR1, NANOG, RBL1, SMAD3, TLE1, RB1, SIRT2, HES1, EREG, ID2, PIAS4, HIPK2, TGIF1, INS2, NCOR2, KLF4	679	410	13588	1.51309	1	0.135171	34.8239
GOTERM_BP_FAT	GO:0019915~lipid storage	4	0.527704	0.0243097	CAV1, PLIN2, STAT5A, STAT5B	679	13	13588	6.15747	1	0.139678	35.8769
GOTERM_BP_FAT	GO:0045620~negative regulation of lymphocyte differentiation	4	0.527704	0.0243097	NFKBID, FLT3, IL4RA, SOCS5	679	13	13588	6.15747	1	0.139678	35.8769
GOTERM_BP_FAT	GO:0033081~regulation of T cell differentiation in the thymus	4	0.527704	0.0243097	NFKBID, ERBB2, IL2RG, IL7R	679	13	13588	6.15747	1	0.139678	35.8769
GOTERM_BP_FAT	GO:0043488~regulation of mRNA stability	4	0.527704	0.0243097	ZFP36L1, ZFP36, VEGFA, MAPKAPK2	679	13	13588	6.15747	1	0.139678	35.8769
GOTERM_BP_FAT	GO:0002863~positive regulation of inflammatory response to antigenic stimulus	4	0.527704	0.0243097	C3, FCER1G, FCGR1, FCGR3	679	13	13588	6.15747	1	0.139678	35.8769
GOTERM_BP_FAT	GO:0045767~regulation of anti-apoptosis	4	0.527704	0.0243097	HMOX1, BCL2L1, RASA1, PIK3R2	679	13	13588	6.15747	1	0.139678	35.8769
GOTERM_BP_FAT	GO:0014706~striated muscle tissue development	13	1.71504	0.0247977	CAV1, ACTA1, RXRA, ERBB2, MET, RXRG, ITGB1, GPX1, EP300, LY6E, ATG5, MAPK14, RHOA	679	127	13588	2.04845	1	0.142044	36.4535
GOTERM_BP_FAT	GO:0006350~transcription	107	14.1161	0.0249303	THRA, STAT5A, LMO4, STAT5B, CITED2, RBL2, RXRA, RELA, RBL1, RELB, RXRG, MED12, JUNB, HES1, PIAS4, PIAS3, JUN, FOXG1, TGIF1, PIAS2, PRDM1, NFE2L2, PIAS1, XRN2, CRTC2, SFPI1, SOX9, SRF, ATF2, BHLHE40, TRP53, MAFF, KLF6, NFE2, MAFB, CREBBP, NR4A2, NR4A1, SMAD3, SMAD1, USF2, SREBF2, ATF4, ATF3, CSRNP1, NOTCH4, IKBKG, KLF4, NCOR2, E2F1, PPARA, ELF3, PAX6, NFKB1, NFKB2, SAP30, GFI1B, HSF1, NFIL3, MYC, …	679	1772	13588	1.20839	1	0.142494	36.6094
GOTERM_BP_FAT	GO:0001754~eye photoreceptor cell differentiation	5	0.659631	0.0255262	NTRK2, VEGFA, PAX6, PRKCI, STAT3	679	23	13588	4.35039	1	0.145415	37.3052
GOTERM_BP_FAT	GO:0031960~response to corticosteroid stimulus	5	0.659631	0.0255262	HMGB1, MAP2K1, BCL2, FAS, SRC	679	23	13588	4.35039	1	0.145415	37.3052
GOTERM_BP_FAT	GO:0050830~defense response to Gram-positive bacterium	5	0.659631	0.0255262	PLD1, MYD88, HCK, TLR2, RIPK2	679	23	13588	4.35039	1	0.145415	37.3052
GOTERM_BP_FAT	GO:0051924~regulation of calcium ion transport	6	0.791557	0.0255444	ADRB2, CAV1, NOS1, GNAI2, BCL2, PLCG2	679	34	13588	3.53149	1	0.145247	37.3264
GOTERM_BP_FAT	GO:0010324~membrane invagination	17	2.24274	0.0260583	CAV1, CD209A, HCK, ELANE, CD209B, FCGR1, MEGF10, FCGR3, HRAS1, CD47, NRAS, ADRB2, FCGR2B, RAC1, FCER1G, DNM1, DNM2	679	188	13588	1.80958	1	0.147708	37.9205
GOTERM_BP_FAT	GO:0006897~endocytosis	17	2.24274	0.0260583	CAV1, CD209A, HCK, ELANE, CD209B, FCGR1, MEGF10, FCGR3, HRAS1, CD47, NRAS, ADRB2, FCGR2B, RAC1, FCER1G, DNM1, DNM2	679	188	13588	1.80958	1	0.147708	37.9205
GOTERM_BP_FAT	GO:0035270~endocrine system development	9	1.18734	0.0265171	HES1, IL6, LY6E, CREB1, PAX6, SMAD3, NR3C1, EIF2AK3, CITED2	679	72	13588	2.50147	1	0.149864	38.4464
GOTERM_BP_FAT	GO:0007519~skeletal muscle tissue development	9	1.18734	0.0265171	GPX1, CAV1, EP300, ACTA1, ERBB2, MAPK14, MET, RXRG, RHOA	679	72	13588	2.50147	1	0.149864	38.4464
GOTERM_BP_FAT	GO:0046486~glycerolipid metabolic process	13	1.71504	0.0276039	PIK3CG, CHKA, PLD1, CAV1, TNXB, PIK3CB, PIK3CD, PTPN11, GPX1, INSIG1, FABP3, PIK3CA, PIK3R1	679	129	13588	2.01669	1	0.155302	39.6755
GOTERM_BP_FAT	GO:0060284~regulation of cell development	15	1.97889	0.0278736	TRP53, SOCS2, EFNA1, GRIN1, PAX6, HES1, VEGFC, PTK2, BTG1, BCL2, NTRK2, FOXG1, RHOA, TGIF1, RHOC	679	159	13588	1.8879	1	0.156432	39.9769
GOTERM_BP_FAT	GO:0015833~peptide transport	7	0.923483	0.0284338	IL6, TAP2, TAP1, IL1RN, SLCO3A1, STXBP3A, EIF2AK3	679	47	13588	2.98048	1	0.159068	40.5984
GOTERM_BP_FAT	GO:0031667~response to nutrient levels	12	1.58311	0.0284834	AKT1, TRP53, PPARA, NANOG, ATG5, CFB, HMOX1, BCL2, CSNK2B, EIF2AK4, USF2, KLF4	679	115	13588	2.08819	1	0.159041	40.6531
GOTERM_BP_FAT	GO:0048592~eye morphogenesis	9	1.18734	0.0285307	SP1, SP3, NTRK2, VEGFA, PAX6, PRKCI, FASL, STAT3, GRK1	679	73	13588	2.46721	1	0.159003	40.7052
GOTERM_BP_FAT	GO:0009411~response to UV	6	0.791557	0.0286188	TRP53, CDKN1A, CASP7, BCL2, PML, MAPK8	679	35	13588	3.43059	1	0.159175	40.8022
GOTERM_BP_FAT	GO:0007187~G-protein signaling, coupled to cyclic nucleotide second messenger	8	1.05541	0.0290965	GNAL, ADRB2, ADCY2, GNAI2, ADCY5, GNAS, NOS2, PRKACB	679	60	13588	2.66824	1	0.161355	41.3257
GOTERM_BP_FAT	GO:0032989~cellular component morphogenesis	27	3.56201	0.0291694	NDN, ERBB2, PAX6, IL7R, SOX9, ITGB1, CDC42, PTK2, EZR, CXCR4, BCL2, RAC1, RHOA, NFATC1, EGFR, EGR2, ACTA1, CREB1, NR4A2, PRKCI, PTPN11, HES1, EPHA4, MAPK14, FOXG1, EFNA5, GRK1	679	351	13588	1.53937	1	0.161444	41.4052
GOTERM_BP_FAT	GO:0008277~regulation of G-protein coupled receptor protein signaling pathway	5	0.659631	0.0294573	ADRB2, ARRB2, ARRB1, ADRBK1, GRK5	679	24	13588	4.16912	1	0.162634	41.7181
GOTERM_BP_FAT	GO:0001818~negative regulation of cytokine production	5	0.659631	0.0294573	IRAK3, HSF1, HMOX1, NFKB1, IL10	679	24	13588	4.16912	1	0.162634	41.7181
GOTERM_BP_FAT	GO:0000018~regulation of DNA recombination	5	0.659631	0.0294573	STAT6, PTPRC, IFNG, MLH1, CD40	679	24	13588	4.16912	1	0.162634	41.7181
GOTERM_BP_FAT	GO:0050853~B cell receptor signaling pathway	4	0.527704	0.0298169	MAPK1, PTPN6, PTPRC, LCK	679	14	13588	5.71765	1	0.164185	42.1068
GOTERM_BP_FAT	GO:0070228~regulation of lymphocyte apoptosis	4	0.527704	0.0298169	BCL10, NFKBID, MYC, IL10	679	14	13588	5.71765	1	0.164185	42.1068
GOTERM_BP_FAT	GO:0002707~negative regulation of lymphocyte mediated immunity	4	0.527704	0.0298169	PTPN6, PTPRC, FCGR2B, IL7R	679	14	13588	5.71765	1	0.164185	42.1068
GOTERM_BP_FAT	GO:0002286~T cell activation during immune response	4	0.527704	0.0298169	TRP53, RELB, BCL3, IL12B	679	14	13588	5.71765	1	0.164185	42.1068
GOTERM_BP_FAT	GO:0032652~regulation of interleukin-1 production	4	0.527704	0.0298169	IFNG, TLR4, NLRP3, CASP1	679	14	13588	5.71765	1	0.164185	42.1068
GOTERM_BP_FAT	GO:0002704~negative regulation of leukocyte mediated immunity	4	0.527704	0.0298169	PTPN6, PTPRC, FCGR2B, IL7R	679	14	13588	5.71765	1	0.164185	42.1068
GOTERM_BP_FAT	GO:0060323~head morphogenesis	4	0.527704	0.0298169	CSRNP1, TIPARP, PDGFRA, MMP2	679	14	13588	5.71765	1	0.164185	42.1068
GOTERM_BP_FAT	GO:0045191~regulation of isotype switching	4	0.527704	0.0298169	STAT6, PTPRC, IFNG, CD40	679	14	13588	5.71765	1	0.164185	42.1068
GOTERM_BP_FAT	GO:0042036~negative regulation of cytokine biosynthetic process	4	0.527704	0.0298169	IL6, BCL3, NFKB1, INPP5D	679	14	13588	5.71765	1	0.164185	42.1068
GOTERM_BP_FAT	GO:0042771~DNA damage response, signal transduction by p53 class mediator resulting in induction of apoptosis	4	0.527704	0.0298169	TRP53, HIPK2, PML, BCL3	679	14	13588	5.71765	1	0.164185	42.1068
GOTERM_BP_FAT	GO:0007517~muscle organ development	16	2.11082	0.0301859	CAV1, ACTA1, CRYAB, RXRA, ERBB2, MET, TIPARP, RXRG, ITGB1, GPX1, EP300, ATG5, LY6E, MAPK14, RHOA, PDGFRB	679	176	13588	1.81925	1	0.165775	42.5031
GOTERM_BP_FAT	GO:0060538~skeletal muscle organ development	9	1.18734	0.0306475	GPX1, CAV1, EP300, ACTA1, ERBB2, MAPK14, MET, RXRG, RHOA	679	74	13588	2.43387	1	0.167827	42.9952
GOTERM_BP_FAT	GO:0001655~urogenital system development	14	1.84697	0.030759	FGFR1, AR, PGF, STAT5A, RXRA, TIPARP, IGF1, SOX9, IGF1R, CD44, AGTR1A, BCL2, ITGA8, PDGFRB	679	146	13588	1.91894	1	0.168098	43.1135
GOTERM_BP_FAT	GO:0048167~regulation of synaptic plasticity	7	0.923483	0.031176	NRAS, EGR2, KRAS, GRIN1, GIPC1, BHLHE40, HRAS1	679	48	13588	2.91838	1	0.169908	43.5538
GOTERM_BP_FAT	GO:0019933~cAMP-mediated signaling	8	1.05541	0.0315094	GNAL, ADRB2, ADCY2, GNAI2, ADCY5, GNAS, PRKACB, SLC9A3R1	679	61	13588	2.6245	1	0.171288	43.9035
GOTERM_BP_FAT	GO:0042692~muscle cell differentiation	12	1.58311	0.0318024	NRAS, GPX1, KRAS, ATG5, ACTA1, ERBB2, RXRA, MET, RB1, FLNC, IFRD1, ITGB1	679	117	13588	2.05249	1	0.17246	44.2092
GOTERM_BP_FAT	GO:0051222~positive regulation of protein transport	6	0.791557	0.0319174	TNF, GSK3B, IFNG, PRKACA, NLRP3, CASP1	679	36	13588	3.3353	1	0.172737	44.3288
GOTERM_BP_FAT	GO:0002293~alpha-beta T cell differentiation during immune response	3	0.395778	0.0326143	RELB, BCL3, IL12B	679	6	13588	10.0059	1	0.175909	45.048
GOTERM_BP_FAT	GO:0006972~hyperosmotic response	3	0.395778	0.0326143	PDPK1, RAC1, PKN1	679	6	13588	10.0059	1	0.175909	45.048
GOTERM_BP_FAT	GO:0033235~positive regulation of protein sumoylation	3	0.395778	0.0326143	PIAS4, PIAS3, PIAS1	679	6	13588	10.0059	1	0.175909	45.048
GOTERM_BP_FAT	GO:0045123~cellular extravasation	3	0.395778	0.0326143	TNF, ITGA1, ITGB2	679	6	13588	10.0059	1	0.175909	45.048
GOTERM_BP_FAT	GO:0030851~granulocyte differentiation	3	0.395778	0.0326143	CSF3, SP3, SFPI1	679	6	13588	10.0059	1	0.175909	45.048
GOTERM_BP_FAT	GO:0001953~negative regulation of cell-matrix adhesion	3	0.395778	0.0326143	MMP14, PIK3R1, RASA1	679	6	13588	10.0059	1	0.175909	45.048
GOTERM_BP_FAT	GO:0033233~regulation of protein sumoylation	3	0.395778	0.0326143	PIAS4, PIAS3, PIAS1	679	6	13588	10.0059	1	0.175909	45.048
GOTERM_BP_FAT	GO:0042516~regulation of tyrosine phosphorylation of Stat3 protein	3	0.395778	0.0326143	SOCS1, JAK2, IL22RA2	679	6	13588	10.0059	1	0.175909	45.048
GOTERM_BP_FAT	GO:0002292~T cell differentiation during immune response	3	0.395778	0.0326143	RELB, BCL3, IL12B	679	6	13588	10.0059	1	0.175909	45.048
GOTERM_BP_FAT	GO:0045346~regulation of MHC class II biosynthetic process	3	0.395778	0.0326143	IFNG, TLR4, IL10	679	6	13588	10.0059	1	0.175909	45.048
GOTERM_BP_FAT	GO:0002825~regulation of T-helper 1 type immune response	3	0.395778	0.0326143	IL4RA, RIPK2, SOCS5	679	6	13588	10.0059	1	0.175909	45.048
GOTERM_BP_FAT	GO:0007611~learning or memory	10	1.31926	0.033132	EGR1, NRAS, EGR2, KRAS, ITGA5, ITGA8, GRIN1, MED12, ITGA3, SHC3	679	89	13588	2.24851	1	0.178173	45.5765
GOTERM_BP_FAT	GO:0007398~ectoderm development	13	1.71504	0.0338965	EGFR, PPARA, PTGS2, MAP2K1, PDGFA, RELA, PAX6, SFN, SOX9, AKT1, BCL2, GAB1, KLF4	679	133	13588	1.95604	1	0.181639	46.3483
GOTERM_BP_FAT	GO:0070647~protein modification by small protein conjugation or removal	11	1.45119	0.0346234	AKT1, PIAS4, NEDD4, PIAS3, BCL2, WWP1, SOCS7, MDM2, PIAS2, SMURF1, TRIM23	679	104	13588	2.11663	1	0.184897	47.0726
GOTERM_BP_FAT	GO:0043193~positive regulation of gene-specific transcription	6	0.791557	0.0354442	CEBPA, HES1, HMGB1, NFKB1, IRF4, CITED2	679	37	13588	3.24515	1	0.18859	47.8792
GOTERM_BP_FAT	GO:0051607~defense response to virus	4	0.527704	0.0359224	PTPRC, TICAM1, RSAD2, NLRP3	679	15	13588	5.33648	1	0.190595	48.3438
GOTERM_BP_FAT	GO:0006911~phagocytosis, engulfment	4	0.527704	0.0359224	FCGR2B, FCER1G, FCGR1, FCGR3	679	15	13588	5.33648	1	0.190595	48.3438
GOTERM_BP_FAT	GO:0048661~positive regulation of smooth muscle cell proliferation	4	0.527704	0.0359224	MYD88, EREG, NOTCH4, VEGFA	679	15	13588	5.33648	1	0.190595	48.3438
GOTERM_BP_FAT	GO:0050707~regulation of cytokine secretion	4	0.527704	0.0359224	IFNG, NLRP3, CASP1, SRGN	679	15	13588	5.33648	1	0.190595	48.3438
GOTERM_BP_FAT	GO:0051017~actin filament bundle formation	4	0.527704	0.0359224	EZR, ACTN4, RHOA, ACTN1	679	15	13588	5.33648	1	0.190595	48.3438
GOTERM_BP_FAT	GO:0048666~neuron development	23	3.0343	0.0361522	FGFR1, EGR2, NDN, CREB1, ERBB2, NR4A2, PRKCI, PAX6, PTPN11, FARP2, SOD2, HES1, EPHA4, PTK2, RAC3, CXCR4, BCL2, NTRK2, RAC1, FOXG1, VEGFA, EFNA5, GRK1	679	292	13588	1.57627	1	0.191386	48.5657
GOTERM_BP_FAT	GO:0000904~cell morphogenesis involved in differentiation	18	2.37467	0.0366225	EGR2, NDN, CREB1, ERBB2, NR4A2, PAX6, SOX9, PTPN11, HES1, EPHA4, PTK2, CXCR4, BCL2, RAC1, FOXG1, EFNA5, NFATC1, GRK1	679	212	13588	1.69911	1	0.193335	49.017
GOTERM_BP_FAT	GO:0050678~regulation of epithelial cell proliferation	8	1.05541	0.0367289	EGFR, AR, IL6, VEGFA, PAX6, SMAD3, FGF1, KDR	679	63	13588	2.54118	1	0.193523	49.1186
GOTERM_BP_FAT	GO:0001894~tissue homeostasis	7	0.923483	0.0371639	ADRB2, TNFSF11, BCL2, RAC1, VEGFA, PDGFRB, KDR	679	50	13588	2.80165	1	0.195287	49.5318
GOTERM_BP_FAT	GO:0003018~vascular process in circulatory system	7	0.923483	0.0371639	GPX1, ADRB2, CAV1, ATG5, VEGFA, SOD2, GCH1	679	50	13588	2.80165	1	0.195287	49.5318
GOTERM_BP_FAT	GO:0001942~hair follicle development	7	0.923483	0.0371639	AKT1, EGFR, PTGS2, PDGFA, RELA, BCL2, SOX9	679	50	13588	2.80165	1	0.195287	49.5318
GOTERM_BP_FAT	GO:0022405~hair cycle process	7	0.923483	0.0371639	AKT1, EGFR, PTGS2, PDGFA, RELA, BCL2, SOX9	679	50	13588	2.80165	1	0.195287	49.5318
GOTERM_BP_FAT	GO:0022404~molting cycle process	7	0.923483	0.0371639	AKT1, EGFR, PTGS2, PDGFA, RELA, BCL2, SOX9	679	50	13588	2.80165	1	0.195287	49.5318
GOTERM_BP_FAT	GO:0042461~photoreceptor cell development	5	0.659631	0.0383372	NTRK2, VEGFA, PAX6, PRKCI, GRK1	679	26	13588	3.84842	1	0.200563	50.6308
GOTERM_BP_FAT	GO:0051495~positive regulation of cytoskeleton organization	5	0.659631	0.0383372	CAV1, MAP3K1, RAC1, RHOA, MTOR	679	26	13588	3.84842	1	0.200563	50.6308
GOTERM_BP_FAT	GO:0048667~cell morphogenesis involved in neuron differentiation	16	2.11082	0.0389035	EGR2, NDN, CREB1, ERBB2, PAX6, NR4A2, PTPN11, HES1, EPHA4, PTK2, CXCR4, BCL2, RAC1, FOXG1, EFNA5, GRK1	679	182	13588	1.75928	1	0.202918	51.1532
GOTERM_BP_FAT	GO:0010035~response to inorganic substance	10	1.31926	0.0397776	GPX1, CCND1, CAV1, BCL2, PPP2CB, NR4A2, MAPK9, MAPK8, PRNP, SOD2	679	92	13588	2.17519	1	0.206711	51.9491
GOTERM_BP_FAT	GO:0051216~cartilage development	9	1.18734	0.0401862	PRKCA, FGFR1, THRA, MAPK14, MAPK3, ACAN, GNAS, SOX9, EIF2AK3	679	78	13588	2.30905	1	0.208293	52.317
GOTERM_BP_FAT	GO:0032147~activation of protein kinase activity	7	0.923483	0.040415	IRAK2, GNAI2, IKBKG, TLR4, TAB1, GADD45B, CISH	679	51	13588	2.74672	1	0.209023	52.5218
GOTERM_BP_FAT	GO:0002495~antigen processing and presentation of peptide antigen via MHC class II	4	0.527704	0.0426169	FCGR2B, H2-AA, FCER1G, TRAF6	679	16	13588	5.00295	1	0.218928	54.4509
GOTERM_BP_FAT	GO:0043507~positive regulation of JUN kinase activity	4	0.527704	0.0426169	IRAK1, MAP3K1, GAB1, INS2	679	16	13588	5.00295	1	0.218928	54.4509
GOTERM_BP_FAT	GO:0019886~antigen processing and presentation of exogenous peptide antigen via MHC class II	4	0.527704	0.0426169	FCGR2B, H2-AA, FCER1G, TRAF6	679	16	13588	5.00295	1	0.218928	54.4509
GOTERM_BP_FAT	GO:0045776~negative regulation of blood pressure	4	0.527704	0.0426169	ADRB2, NOS1, SOD2, GCH1	679	16	13588	5.00295	1	0.218928	54.4509
GOTERM_BP_FAT	GO:0048477~oogenesis	6	0.791557	0.0431933	EREG, RPS6KA2, BCL2, MLH1, FOXO3, SRC	679	39	13588	3.07874	1	0.221233	54.9436
GOTERM_BP_FAT	GO:0042311~vasodilation	5	0.659631	0.0432901	GPX1, ADRB2, ATG5, SOD2, GCH1	679	27	13588	3.70589	1	0.22132	55.0257
GOTERM_BP_FAT	GO:0040018~positive regulation of multicellular organism growth	5	0.659631	0.0432901	HSF1, CREB1, BCL2, STAT5A, STAT5B	679	27	13588	3.70589	1	0.22132	55.0257
GOTERM_BP_FAT	GO:0019318~hexose metabolic process	15	1.97889	0.0433662	PPARA, TNF, IL6ST, BAD, GPI1, PPP1CB, AKT1, PPP1CA, ATF4, ATF3, MAPK14, PIK3CA, INS2, INS1, MYC	679	169	13588	1.77619	1	0.221312	55.0903
GOTERM_BP_FAT	GO:0042303~molting cycle	7	0.923483	0.0438406	AKT1, EGFR, PTGS2, PDGFA, RELA, BCL2, SOX9	679	52	13588	2.69389	1	0.223128	55.4907
GOTERM_BP_FAT	GO:0042633~hair cycle	7	0.923483	0.0438406	AKT1, EGFR, PTGS2, PDGFA, RELA, BCL2, SOX9	679	52	13588	2.69389	1	0.223128	55.4907
GOTERM_BP_FAT	GO:0046697~decidualization	3	0.395778	0.0441714	IL11RA1, JUNB, CITED2	679	7	13588	8.57648	1	0.22428	55.768
GOTERM_BP_FAT	GO:0050704~regulation of interleukin-1 secretion	3	0.395778	0.0441714	IFNG, NLRP3, CASP1	679	7	13588	8.57648	1	0.22428	55.768
GOTERM_BP_FAT	GO:0045359~positive regulation of interferon-beta biosynthetic process	3	0.395778	0.0441714	TICAM1, TLR3, TLR4	679	7	13588	8.57648	1	0.22428	55.768
GOTERM_BP_FAT	GO:0032845~negative regulation of homeostatic process	3	0.395778	0.0441714	BCL2, VEGFA, INPP5D	679	7	13588	8.57648	1	0.22428	55.768
GOTERM_BP_FAT	GO:0050798~activated T cell proliferation	3	0.395778	0.0441714	ITGAL, ITGB2, ITGAD	679	7	13588	8.57648	1	0.22428	55.768
GOTERM_BP_FAT	GO:0045768~positive regulation of anti-apoptosis	3	0.395778	0.0441714	HMOX1, BCL2L1, RASA1	679	7	13588	8.57648	1	0.22428	55.768
GOTERM_BP_FAT	GO:0002287~alpha-beta T cell activation during immune response	3	0.395778	0.0441714	RELB, BCL3, IL12B	679	7	13588	8.57648	1	0.22428	55.768
GOTERM_BP_FAT	GO:0010812~negative regulation of cell-substrate adhesion	3	0.395778	0.0441714	MMP14, PIK3R1, RASA1	679	7	13588	8.57648	1	0.22428	55.768
GOTERM_BP_FAT	GO:0022409~positive regulation of cell-cell adhesion	3	0.395778	0.0441714	ITGAL, ITGA6, CITED2	679	7	13588	8.57648	1	0.22428	55.768
GOTERM_BP_FAT	GO:0045357~regulation of interferon-beta biosynthetic process	3	0.395778	0.0441714	TICAM1, TLR3, TLR4	679	7	13588	8.57648	1	0.22428	55.768
GOTERM_BP_FAT	GO:0032647~regulation of interferon-alpha production	3	0.395778	0.0441714	DDX58, MAVS, TLR3	679	7	13588	8.57648	1	0.22428	55.768
GOTERM_BP_FAT	GO:0030225~macrophage differentiation	3	0.395778	0.0441714	CEBPA, CASP8, SFPI1	679	7	13588	8.57648	1	0.22428	55.768
GOTERM_BP_FAT	GO:0050706~regulation of interleukin-1 beta secretion	3	0.395778	0.0441714	IFNG, NLRP3, CASP1	679	7	13588	8.57648	1	0.22428	55.768
GOTERM_BP_FAT	GO:0045885~positive regulation of survival gene product expression	3	0.395778	0.0441714	IL2RB, STAT5A, STAT5B	679	7	13588	8.57648	1	0.22428	55.768
GOTERM_BP_FAT	GO:0050718~positive regulation of interleukin-1 beta secretion	3	0.395778	0.0441714	IFNG, NLRP3, CASP1	679	7	13588	8.57648	1	0.22428	55.768
GOTERM_BP_FAT	GO:0002335~mature B cell differentiation	3	0.395778	0.0441714	PLCG2, BCL3, MALT1	679	7	13588	8.57648	1	0.22428	55.768
GOTERM_BP_FAT	GO:0007250~activation of NF-kappaB-inducing kinase activity	3	0.395778	0.0441714	IRAK2, IKBKG, TLR4	679	7	13588	8.57648	1	0.22428	55.768
GOTERM_BP_FAT	GO:0016925~protein sumoylation	3	0.395778	0.0441714	PIAS4, PIAS3, PIAS2	679	7	13588	8.57648	1	0.22428	55.768
GOTERM_BP_FAT	GO:0070230~positive regulation of lymphocyte apoptosis	3	0.395778	0.0441714	NFKBID, MYC, IL10	679	7	13588	8.57648	1	0.22428	55.768
GOTERM_BP_FAT	GO:0031649~heat generation	3	0.395778	0.0441714	ADRB2, IL1B, IL1A	679	7	13588	8.57648	1	0.22428	55.768
GOTERM_BP_FAT	GO:0050716~positive regulation of interleukin-1 secretion	3	0.395778	0.0441714	IFNG, NLRP3, CASP1	679	7	13588	8.57648	1	0.22428	55.768
GOTERM_BP_FAT	GO:0002437~inflammatory response to antigenic stimulus	3	0.395778	0.0441714	CCR5, FCGR1, FCGR3	679	7	13588	8.57648	1	0.22428	55.768
GOTERM_BP_FAT	GO:0030857~negative regulation of epithelial cell differentiation	3	0.395778	0.0441714	CCND1, CAV1, NOTCH4	679	7	13588	8.57648	1	0.22428	55.768
GOTERM_BP_FAT	GO:0048304~positive regulation of isotype switching to IgG isotypes	3	0.395778	0.0441714	PTPRC, IFNG, CD40	679	7	13588	8.57648	1	0.22428	55.768
GOTERM_BP_FAT	GO:0032731~positive regulation of interleukin-1 beta production	3	0.395778	0.0441714	IFNG, NLRP3, CASP1	679	7	13588	8.57648	1	0.22428	55.768
GOTERM_BP_FAT	GO:0032732~positive regulation of interleukin-1 production	3	0.395778	0.0441714	IFNG, NLRP3, CASP1	679	7	13588	8.57648	1	0.22428	55.768
GOTERM_BP_FAT	GO:0016567~protein ubiquitination	8	1.05541	0.0455748	AKT1, NEDD4, BCL2, WWP1, SOCS7, MDM2, SMURF1, TRIM23	679	66	13588	2.42567	1	0.230293	56.926
GOTERM_BP_FAT	GO:0031669~cellular response to nutrient levels	5	0.659631	0.0485851	TRP53, ATG5, HMOX1, EIF2AK4, USF2	679	28	13588	3.57353	1	0.243432	59.3142
GOTERM_BP_FAT	GO:0015758~glucose transport	5	0.659631	0.0485851	AKT1, SLC2A4, INS2, STXBP3A, INS1	679	28	13588	3.57353	1	0.243432	59.3142
GOTERM_BP_FAT	GO:0032583~regulation of gene-specific transcription	8	1.05541	0.0488017	CEBPA, HES1, HMGB1, PAX6, NFKB1, IRF4, MYC, CITED2	679	67	13588	2.38947	1	0.244011	59.4811
GOTERM_BP_FAT	GO:0002444~myeloid leukocyte mediated immunity	4	0.527704	0.0498873	LAT, ELANE, FCGR1, FCGR3	679	17	13588	4.70865	1	0.248432	60.3081
GOTERM_BP_FAT	GO:0032729~positive regulation of interferon-gamma production	4	0.527704	0.0498873	IL18, BCL3, RIPK2, IFNAR1	679	17	13588	4.70865	1	0.248432	60.3081
GOTERM_BP_FAT	GO:0048599~oocyte development	4	0.527704	0.0498873	EREG, RPS6KA2, BCL2, FOXO3	679	17	13588	4.70865	1	0.248432	60.3081
GOTERM_BP_FAT	GO:0046888~negative regulation of hormone secretion	4	0.527704	0.0498873	OSM, IL6, IL1B, PTPN11	679	17	13588	4.70865	1	0.248432	60.3081
GOTERM_BP_FAT	GO:0006970~response to osmotic stress	4	0.527704	0.0498873	TRP53, PDPK1, RAC1, PKN1	679	17	13588	4.70865	1	0.248432	60.3081
GOTERM_BP_FAT	GO:0045766~positive regulation of angiogenesis	4	0.527704	0.0498873	BTG1, IL1B, ITGB2, IL1A	679	17	13588	4.70865	1	0.248432	60.3081
GOTERM_BP_FAT	GO:0003013~circulatory system process	11	1.45119	0.0504083	GPX1, ADRB2, CAV1, NOS1, ATG5, PTGS2, AGTR1A, HMOX1, VEGFA, SOD2, GCH1	679	111	13588	1.98315	1	0.250337	60.6992
GOTERM_BP_FAT	GO:0008015~blood circulation	11	1.45119	0.0504083	GPX1, ADRB2, CAV1, NOS1, ATG5, PTGS2, AGTR1A, HMOX1, VEGFA, SOD2, GCH1	679	111	13588	1.98315	1	0.250337	60.6992
GOTERM_BP_FAT	GO:0048610~reproductive cellular process	15	1.97889	0.0510007	AR, STAT5A, RXRA, SF1, FOXO3, BCL2L1, SOX9, ITGB1, AKT1, EREG, CXCR4, RPS6KA2, BCL2, MTOR, PPP2R2B	679	173	13588	1.73513	1	0.252545	61.1396
GOTERM_BP_FAT	GO:0007005~mitochondrion organization	10	1.31926	0.0527588	CEBPA, AKT1, TRP53, CASP7, BCL2, MAP3K1, BCL2L1, MYC, DNAJA3, SOD2	679	97	13588	2.06307	1	0.25981	62.4192
GOTERM_BP_FAT	GO:0016044~membrane organization	21	2.77045	0.0544795	TRP53, CAV1, CD209A, HCK, ELANE, PRKCI, ITGA3, CD209B, MEGF10, FCGR1, HRAS1, FCGR3, CD47, NRAS, ADRB2, FCGR2B, BCL2, RAC1, FCER1G, DNM1, DNM2	679	272	13588	1.54503	1	0.266831	63.6329
GOTERM_BP_FAT	GO:0007188~G-protein signaling, coupled to cAMP nucleotide second messenger	7	0.923483	0.0551804	GNAL, ADRB2, ADCY2, GNAI2, ADCY5, GNAS, PRKACB	679	55	13588	2.54695	1	0.269424	64.1166
GOTERM_BP_FAT	GO:0030838~positive regulation of actin filament polymerization	3	0.395778	0.0569835	MAP3K1, RAC1, MTOR	679	8	13588	7.50442	1	0.276681	65.3332
GOTERM_BP_FAT	GO:0033032~regulation of myeloid cell apoptosis	3	0.395778	0.0569835	BCL2, STAT5A, FCER1G	679	8	13588	7.50442	1	0.276681	65.3332
GOTERM_BP_FAT	GO:0001810~regulation of type I hypersensitivity	3	0.395778	0.0569835	FCGR2B, FCER1G, FCGR3	679	8	13588	7.50442	1	0.276681	65.3332
GOTERM_BP_FAT	GO:0007191~activation of adenylate cyclase activity by dopamine receptor signaling pathway	3	0.395778	0.0569835	GNAL, ADCY5, GNAS	679	8	13588	7.50442	1	0.276681	65.3332
GOTERM_BP_FAT	GO:0060712~spongiotrophoblast layer development	3	0.395778	0.0569835	AKT1, ADM, SOCS3	679	8	13588	7.50442	1	0.276681	65.3332
GOTERM_BP_FAT	GO:0000188~inactivation of MAPK activity	3	0.395778	0.0569835	PRKCA, CAV1, DUSP16	679	8	13588	7.50442	1	0.276681	65.3332
GOTERM_BP_FAT	GO:0043550~regulation of lipid kinase activity	3	0.395778	0.0569835	CDC42, RAC1, RB1	679	8	13588	7.50442	1	0.276681	65.3332
GOTERM_BP_FAT	GO:0043491~protein kinase B signaling cascade	3	0.395778	0.0569835	AKT1, TSC2, PIK3CA	679	8	13588	7.50442	1	0.276681	65.3332
GOTERM_BP_FAT	GO:0045648~positive regulation of erythrocyte differentiation	3	0.395778	0.0569835	MAPK14, FOXO3, INPP5D	679	8	13588	7.50442	1	0.276681	65.3332
GOTERM_BP_FAT	GO:0006809~nitric oxide biosynthetic process	3	0.395778	0.0569835	HSP90AA1, NOS1, NOS2	679	8	13588	7.50442	1	0.276681	65.3332
GOTERM_BP_FAT	GO:0042534~regulation of tumor necrosis factor biosynthetic process	3	0.395778	0.0569835	BCL3, CD209B, FCGR3	679	8	13588	7.50442	1	0.276681	65.3332
GOTERM_BP_FAT	GO:0031017~exocrine pancreas development	3	0.395778	0.0569835	IGF1R, IGF1, INSR	679	8	13588	7.50442	1	0.276681	65.3332
GOTERM_BP_FAT	GO:0000288~nuclear-transcribed mRNA catabolic process, deadenylation-dependent decay	3	0.395778	0.0569835	ZFP36L1, ZFP36, MLH1	679	8	13588	7.50442	1	0.276681	65.3332
GOTERM_BP_FAT	GO:0046209~nitric oxide metabolic process	3	0.395778	0.0569835	HSP90AA1, NOS1, NOS2	679	8	13588	7.50442	1	0.276681	65.3332
GOTERM_BP_FAT	GO:0002320~lymphoid progenitor cell differentiation	3	0.395778	0.0569835	FLT3, BCL2, SFPI1	679	8	13588	7.50442	1	0.276681	65.3332
GOTERM_BP_FAT	GO:0009994~oocyte differentiation	4	0.527704	0.0577172	EREG, RPS6KA2, BCL2, FOXO3	679	18	13588	4.44706	1	0.279358	65.817
GOTERM_BP_FAT	GO:0000060~protein import into nucleus, translocation	4	0.527704	0.0577172	TRP53, PML, NFKBIA, JAK2	679	18	13588	4.44706	1	0.279358	65.817
GOTERM_BP_FAT	GO:0009895~negative regulation of catabolic process	4	0.527704	0.0577172	IRAK3, RELA, GIPC1, MTOR	679	18	13588	4.44706	1	0.279358	65.817
GOTERM_BP_FAT	GO:0045927~positive regulation of growth	7	0.923483	0.0593185	ADRB2, HSF1, CREB1, BCL2, STAT5A, STAT5B, SFN	679	56	13588	2.50147	1	0.285651	66.8508
GOTERM_BP_FAT	GO:0001764~neuron migration	8	1.05541	0.0593356	PTK2, NDN, CXCR4, MET, PAX6, NR4A2, GJA1, ITGA3	679	70	13588	2.28706	1	0.285293	66.8617
GOTERM_BP_FAT	GO:0043279~response to alkaloid	5	0.659631	0.0601942	GNAL, BCL2, GRIN1, MYC, PPP2R2A	679	30	13588	3.3353	1	0.288436	67.4036
GOTERM_BP_FAT	GO:0008645~hexose transport	5	0.659631	0.0601942	AKT1, SLC2A4, INS2, STXBP3A, INS1	679	30	13588	3.3353	1	0.288436	67.4036
GOTERM_BP_FAT	GO:0033157~regulation of intracellular protein transport	5	0.659631	0.0601942	GSK3B, PRKACA, TXN1, NLRP3, PTPN11	679	30	13588	3.3353	1	0.288436	67.4036
GOTERM_BP_FAT	GO:0043010~camera-type eye development	12	1.58311	0.0602349	MAF, SP1, CRYAB, SP3, MAP3K1, VEGFA, PAX6, TGIF1, SMAD3, SKIL, KLF4, GRK1	679	130	13588	1.84724	1	0.288173	67.4291
GOTERM_BP_FAT	GO:0048705~skeletal system morphogenesis	12	1.58311	0.0602349	THRA, CSRNP1, TIPARP, INSIG1, ACAN, PDGFRA, PDGFRB, SMAD3, GNAS, SOX9, MYC, MMP2	679	130	13588	1.84724	1	0.288173	67.4291
GOTERM_BP_FAT	GO:0045926~negative regulation of growth	8	1.05541	0.0631343	TRP53, ADRB2, PTK2, MYD88, SOCS2, BCL2, TLR2, PML	679	71	13588	2.25485	1	0.299663	69.1966
GOTERM_BP_FAT	GO:0031344~regulation of cell projection organization	7	0.923483	0.0636366	PTK2, EFNA1, NTRK2, RAC1, GRIN1, MTOR, SRF	679	57	13588	2.45759	1	0.301267	69.4934
GOTERM_BP_FAT	GO:0007409~axonogenesis	14	1.84697	0.0642016	EGR2, NDN, CREB1, ERBB2, PAX6, NR4A2, PTPN11, EPHA4, PTK2, CXCR4, BCL2, FOXG1, RAC1, EFNA5	679	163	13588	1.7188	1	0.303116	69.8241
GOTERM_BP_FAT	GO:0051336~regulation of hydrolase activity	16	2.11082	0.0659721	TRP53, BCL10, CFLAR, CAV1, NOS1, XIAP, PML, NR4A1, BAD, NLRP3, HSPA1L, LCK, TSC2, MTOR, MYC, EIF2AK3	679	196	13588	1.63361	1	0.309809	70.8385
GOTERM_BP_FAT	GO:0048169~regulation of long-term neuronal synaptic plasticity	4	0.527704	0.0660877	NRAS, KRAS, GRIN1, HRAS1	679	19	13588	4.21301	1	0.309821	70.9036
GOTERM_BP_FAT	GO:0030330~DNA damage response, signal transduction by p53 class mediator	4	0.527704	0.0660877	TRP53, HIPK2, PML, BCL3	679	19	13588	4.21301	1	0.309821	70.9036
GOTERM_BP_FAT	GO:0046324~regulation of glucose import	4	0.527704	0.0660877	PRKCA, TNF, PRKCI, SH2B2	679	19	13588	4.21301	1	0.309821	70.9036
GOTERM_BP_FAT	GO:0032273~positive regulation of protein polymerization	4	0.527704	0.0660877	CAV1, MAP3K1, RAC1, MTOR	679	19	13588	4.21301	1	0.309821	70.9036
GOTERM_BP_FAT	GO:0051384~response to glucocorticoid stimulus	4	0.527704	0.0660877	HMGB1, MAP2K1, BCL2, FAS	679	19	13588	4.21301	1	0.309821	70.9036
GOTERM_BP_FAT	GO:0002504~antigen processing and presentation of peptide or polysaccharide antigen via MHC class II	4	0.527704	0.0660877	FCGR2B, H2-AA, FCER1G, TRAF6	679	19	13588	4.21301	1	0.309821	70.9036
GOTERM_BP_FAT	GO:0015749~monosaccharide transport	5	0.659631	0.0665015	AKT1, SLC2A4, INS2, STXBP3A, INS1	679	31	13588	3.22771	1	0.311025	71.1355
GOTERM_BP_FAT	GO:0050679~positive regulation of epithelial cell proliferation	5	0.659631	0.0665015	EGFR, IL6, VEGFA, FGF1, KDR	679	31	13588	3.22771	1	0.311025	71.1355
GOTERM_BP_FAT	GO:0051259~protein oligomerization	8	1.05541	0.0670777	BCL10, IGF1R, CAV1, TNFSF11, FAS, PRNP, INSR, EIF2AK3	679	72	13588	2.22353	1	0.312871	71.4555
GOTERM_BP_FAT	GO:0043062~extracellular structure organization	13	1.71504	0.0692252	TNXB, TNF, ELF3, LGALS3, ERBB2, MMP9, NFKB2, PTK2, ITGA8, TGFBI, ACAN, PDGFRA, BCL3	679	149	13588	1.74599	1	0.320914	72.6189
GOTERM_BP_FAT	GO:0042177~negative regulation of protein catabolic process	3	0.395778	0.070897	IRAK3, RELA, GIPC1	679	9	13588	6.67059	1	0.327001	73.4934
GOTERM_BP_FAT	GO:0030316~osteoclast differentiation	3	0.395778	0.070897	TNF, TNFSF11, CHUK	679	9	13588	6.67059	1	0.327001	73.4934
GOTERM_BP_FAT	GO:0032481~positive regulation of type I interferon production	3	0.395778	0.070897	DDX58, MAVS, TICAM1	679	9	13588	6.67059	1	0.327001	73.4934
GOTERM_BP_FAT	GO:0042531~positive regulation of tyrosine phosphorylation of STAT protein	3	0.395778	0.070897	HCLS1, IFNG, JAK2	679	9	13588	6.67059	1	0.327001	73.4934
GOTERM_BP_FAT	GO:0045599~negative regulation of fat cell differentiation	3	0.395778	0.070897	INSIG1, NCOR2, SOD2	679	9	13588	6.67059	1	0.327001	73.4934
GOTERM_BP_FAT	GO:0045086~positive regulation of interleukin-2 biosynthetic process	3	0.395778	0.070897	STAT5A, STAT5B, IRF4	679	9	13588	6.67059	1	0.327001	73.4934
GOTERM_BP_FAT	GO:0070306~lens fiber cell differentiation	3	0.395778	0.070897	MAF, SMAD3, SKIL	679	9	13588	6.67059	1	0.327001	73.4934
GOTERM_BP_FAT	GO:0060491~regulation of cell projection assembly	3	0.395778	0.070897	RAC1, MTOR, SRF	679	9	13588	6.67059	1	0.327001	73.4934
GOTERM_BP_FAT	GO:0022407~regulation of cell-cell adhesion	3	0.395778	0.070897	ITGAL, ITGA6, CITED2	679	9	13588	6.67059	1	0.327001	73.4934
GOTERM_BP_FAT	GO:0046543~development of secondary female sexual characteristics	3	0.395778	0.070897	STAT5A, STAT5B, AREG	679	9	13588	6.67059	1	0.327001	73.4934
GOTERM_BP_FAT	GO:0002902~regulation of B cell apoptosis	3	0.395778	0.070897	BCL10, MYC, IL10	679	9	13588	6.67059	1	0.327001	73.4934
GOTERM_BP_FAT	GO:0007498~mesoderm development	7	0.923483	0.0728129	NANOG, PPP2CA, VEGFA, SMAD3, PRKACA, SMAD1, EPHA2	679	59	13588	2.37428	1	0.333967	74.4632
GOTERM_BP_FAT	GO:0034330~cell junction organization	5	0.659631	0.0731373	CDC42, ITGA5, BCL2, PRKCI, PXN	679	32	13588	3.12684	1	0.334745	74.6241
GOTERM_BP_FAT	GO:0010243~response to organic nitrogen	4	0.527704	0.0749775	GNAL, GRIN1, NR4A2, MTOR	679	20	13588	4.00236	1	0.341322	75.5185
GOTERM_BP_FAT	GO:0014075~response to amine stimulus	4	0.527704	0.0749775	GNAL, GRIN1, NR4A2, MTOR	679	20	13588	4.00236	1	0.341322	75.5185
GOTERM_BP_FAT	GO:0007212~dopamine receptor signaling pathway	4	0.527704	0.0749775	GNAL, GNAO1, ADCY5, GNAS	679	20	13588	4.00236	1	0.341322	75.5185
GOTERM_BP_FAT	GO:0032663~regulation of interleukin-2 production	4	0.527704	0.0749775	STAT5A, STAT5B, RIPK2, IRF4	679	20	13588	4.00236	1	0.341322	75.5185
GOTERM_BP_FAT	GO:0016485~protein processing	9	1.18734	0.0798731	C1RA, C3, CFB, CFH, C2, MMP14, CASP1, MYC, SRGN	679	90	13588	2.00118	1	0.359287	77.7554
GOTERM_BP_FAT	GO:0043627~response to estrogen stimulus	5	0.659631	0.0800956	CAV1, HMOX1, BCL2, AREG, MMP14	679	33	13588	3.03209	1	0.359618	77.8523
GOTERM_BP_FAT	GO:0030258~lipid modification	6	0.791557	0.0836064	PIK3CG, PIK3CB, MAPK14, PIK3CD, PIK3CA, PIK3R1	679	47	13588	2.5547	1	0.372051	79.3298
GOTERM_BP_FAT	GO:0042462~eye photoreceptor cell development	4	0.527704	0.0843638	NTRK2, VEGFA, PAX6, PRKCI	679	21	13588	3.81177	1	0.374304	79.6361
GOTERM_BP_FAT	GO:0050715~positive regulation of cytokine secretion	3	0.395778	0.0857704	IFNG, NLRP3, CASP1	679	10	13588	6.00353	1	0.378889	80.1937
GOTERM_BP_FAT	GO:0030889~negative regulation of B cell proliferation	3	0.395778	0.0857704	FCGR2B, INPP5D, IL10	679	10	13588	6.00353	1	0.378889	80.1937
GOTERM_BP_FAT	GO:0050829~defense response to Gram-negative bacterium	3	0.395778	0.0857704	CAMP, TLR4, NOS2	679	10	13588	6.00353	1	0.378889	80.1937
GOTERM_BP_FAT	GO:0006957~complement activation, alternative pathway	3	0.395778	0.0857704	C3, CFB, CFH	679	10	13588	6.00353	1	0.378889	80.1937
GOTERM_BP_FAT	GO:0046641~positive regulation of alpha-beta T cell proliferation	3	0.395778	0.0857704	PTPRC, CD80, RIPK2	679	10	13588	6.00353	1	0.378889	80.1937
GOTERM_BP_FAT	GO:0046847~filopodium assembly	3	0.395778	0.0857704	CDC42, ITGA6, ITGB4	679	10	13588	6.00353	1	0.378889	80.1937
GOTERM_BP_FAT	GO:0032653~regulation of interleukin-10 production	3	0.395778	0.0857704	FCER1G, BCL3, IRF4	679	10	13588	6.00353	1	0.378889	80.1937
GOTERM_BP_FAT	GO:0002052~positive regulation of neuroblast proliferation	3	0.395778	0.0857704	VEGFC, FOXG1, PAX6	679	10	13588	6.00353	1	0.378889	80.1937
GOTERM_BP_FAT	GO:0043367~CD4-positive, alpha beta T cell differentiation	3	0.395778	0.0857704	RELB, BCL3, IL12B	679	10	13588	6.00353	1	0.378889	80.1937
GOTERM_BP_FAT	GO:0045833~negative regulation of lipid metabolic process	3	0.395778	0.0857704	INSIG1, IL1B, BRCA1	679	10	13588	6.00353	1	0.378889	80.1937
GOTERM_BP_FAT	GO:0048302~regulation of isotype switching to IgG isotypes	3	0.395778	0.0857704	PTPRC, IFNG, CD40	679	10	13588	6.00353	1	0.378889	80.1937
GOTERM_BP_FAT	GO:0035020~regulation of Rac protein signal transduction	3	0.395778	0.0857704	NRAS, KRAS, MTOR	679	10	13588	6.00353	1	0.378889	80.1937
GOTERM_BP_FAT	GO:0042116~macrophage activation	3	0.395778	0.0857704	TICAM1, CX3CR1, TLR4	679	10	13588	6.00353	1	0.378889	80.1937
GOTERM_BP_FAT	GO:0031575~G1/S transition checkpoint	3	0.395778	0.0857704	TRP53, CCND1, PML	679	10	13588	6.00353	1	0.378889	80.1937
GOTERM_BP_FAT	GO:0001556~oocyte maturation	3	0.395778	0.0857704	EREG, RPS6KA2, FOXO3	679	10	13588	6.00353	1	0.378889	80.1937
GOTERM_BP_FAT	GO:0050880~regulation of blood vessel size	6	0.791557	0.089703	GPX1, ADRB2, CAV1, ATG5, SOD2, GCH1	679	48	13588	2.50147	1	0.392425	81.6768
GOTERM_BP_FAT	GO:0035150~regulation of tube size	6	0.791557	0.089703	GPX1, ADRB2, CAV1, ATG5, SOD2, GCH1	679	48	13588	2.50147	1	0.392425	81.6768
GOTERM_BP_FAT	GO:0010212~response to ionizing radiation	6	0.791557	0.089703	TRP53, GPX1, BCL2, PML, PNP, SOD2	679	48	13588	2.50147	1	0.392425	81.6768
GOTERM_BP_FAT	GO:0009306~protein secretion	4	0.527704	0.0942218	AGTR1A, NLRP3, LCP2, CXCL10	679	22	13588	3.63851	1	0.407711	83.2515
GOTERM_BP_FAT	GO:0001974~blood vessel remodeling	4	0.527704	0.0942218	ATG5, VEGFA, NOS2, ITGA4	679	22	13588	3.63851	1	0.407711	83.2515
GOTERM_BP_FAT	GO:0046890~regulation of lipid biosynthetic process	4	0.527704	0.0942218	INSIG1, SF1, NR3C1, BRCA1	679	22	13588	3.63851	1	0.407711	83.2515
GOTERM_BP_FAT	GO:0035265~organ growth	4	0.527704	0.0942218	LY6E, RXRA, BCL2, PTPN11	679	22	13588	3.63851	1	0.407711	83.2515
GOTERM_BP_FAT	GO:0006511~ubiquitin-dependent protein catabolic process	12	1.58311	0.0944658	PSMB5, PSMA2, CBLC, USP18, UBE2D3, HSP90B1, PSMA6, PSMA5, PSMA3, PPP2CB, SMURF1, USP25	679	141	13588	1.70313	1	0.40802	83.3328
GOTERM_BP_FAT	GO:0002455~humoral immune response mediated by circulating immunoglobulin	5	0.659631	0.0949497	C1RA, C3, CFB, BCL3, C2	679	35	13588	2.85883	1	0.409156	83.4929
GOTERM_BP_FAT	GO:0046822~regulation of nucleocytoplasmic transport	5	0.659631	0.0949497	GSK3B, PRKACA, TXN1, NLRP3, PTPN11	679	35	13588	2.85883	1	0.409156	83.4929
GOTERM_BP_FAT	GO:0005996~monosaccharide metabolic process	15	1.97889	0.0966711	PPARA, TNF, IL6ST, BAD, GPI1, PPP1CB, AKT1, PPP1CA, ATF4, ATF3, MAPK14, PIK3CA, INS2, INS1, MYC	679	191	13588	1.57161	1	0.414522	84.0507
GOTERM_BP_FAT	GO:0051927~negative regulation of calcium ion transport via voltage-gated calcium channel activity	2	0.263852	0.0973077	ADRB2, GNAI2	679	2	13588	20.0118	1	0.416154	84.2524
GOTERM_BP_FAT	GO:0070498~interleukin-1-mediated signaling pathway	2	0.263852	0.0973077	IRAK1, IRAK3	679	2	13588	20.0118	1	0.416154	84.2524
GOTERM_BP_FAT	GO:0014028~notochord formation	2	0.263852	0.0973077	EFNA1, EPHA2	679	2	13588	20.0118	1	0.416154	84.2524
GOTERM_BP_FAT	GO:0070427~nucleotide-binding oligomerization domain containing 1 signaling pathway	2	0.263852	0.0973077	RIPK2, NFKBIA	679	2	13588	20.0118	1	0.416154	84.2524
GOTERM_BP_FAT	GO:0045630~positive regulation of T-helper 2 cell differentiation	2	0.263852	0.0973077	IL6, IL4RA	679	2	13588	20.0118	1	0.416154	84.2524
GOTERM_BP_FAT	GO:0033688~regulation of osteoblast proliferation	2	0.263852	0.0973077	BCL2, EIF2AK2	679	2	13588	20.0118	1	0.416154	84.2524
GOTERM_BP_FAT	GO:0045368~positive regulation of interleukin-13 biosynthetic process	2	0.263852	0.0973077	TLR4, IRF4	679	2	13588	20.0118	1	0.416154	84.2524
GOTERM_BP_FAT	GO:0045366~regulation of interleukin-13 biosynthetic process	2	0.263852	0.0973077	TLR4, IRF4	679	2	13588	20.0118	1	0.416154	84.2524
GOTERM_BP_FAT	GO:0045082~positive regulation of interleukin-10 biosynthetic process	2	0.263852	0.0973077	BCL3, IRF4	679	2	13588	20.0118	1	0.416154	84.2524
GOTERM_BP_FAT	GO:0006925~inflammatory cell apoptosis	2	0.263852	0.0973077	IFNG, FAS	679	2	13588	20.0118	1	0.416154	84.2524
GOTERM_BP_FAT	GO:0002266~follicular dendritic cell activation	2	0.263852	0.0973077	BCL3, NFKB2	679	2	13588	20.0118	1	0.416154	84.2524
GOTERM_BP_FAT	GO:0033689~negative regulation of osteoblast proliferation	2	0.263852	0.0973077	BCL2, EIF2AK2	679	2	13588	20.0118	1	0.416154	84.2524
GOTERM_BP_FAT	GO:0010592~positive regulation of lamellipodium assembly	2	0.263852	0.0973077	RAC1, MTOR	679	2	13588	20.0118	1	0.416154	84.2524
GOTERM_BP_FAT	GO:0046827~positive regulation of protein export from nucleus	2	0.263852	0.0973077	GSK3B, PRKACA	679	2	13588	20.0118	1	0.416154	84.2524
GOTERM_BP_FAT	GO:0001781~neutrophil apoptosis	2	0.263852	0.0973077	IL6, IFNG	679	2	13588	20.0118	1	0.416154	84.2524
GOTERM_BP_FAT	GO:0002268~follicular dendritic cell differentiation	2	0.263852	0.0973077	BCL3, NFKB2	679	2	13588	20.0118	1	0.416154	84.2524
GOTERM_BP_FAT	GO:0031953~negative regulation of protein amino acid autophosphorylation	2	0.263852	0.0973077	PTPRC, JUN	679	2	13588	20.0118	1	0.416154	84.2524
GOTERM_BP_FAT	GO:0031952~regulation of protein amino acid autophosphorylation	2	0.263852	0.0973077	PTPRC, JUN	679	2	13588	20.0118	1	0.416154	84.2524
GOTERM_BP_FAT	GO:0045074~regulation of interleukin-10 biosynthetic process	2	0.263852	0.0973077	BCL3, IRF4	679	2	13588	20.0118	1	0.416154	84.2524
GOTERM_BP_FAT	GO:0002755~MyD88-dependent toll-like receptor signaling pathway	2	0.263852	0.0973077	MYD88, TLR2	679	2	13588	20.0118	1	0.416154	84.2524
GOTERM_BP_FAT	GO:0034134~toll-like receptor 2 signaling pathway	2	0.263852	0.0973077	IRAK1, RIPK2	679	2	13588	20.0118	1	0.416154	84.2524
GOTERM_BP_FAT	GO:0010591~regulation of lamellipodium assembly	2	0.263852	0.0973077	RAC1, MTOR	679	2	13588	20.0118	1	0.416154	84.2524
GOTERM_BP_FAT	GO:0051496~positive regulation of stress fiber formation	2	0.263852	0.0973077	RHOA, MTOR	679	2	13588	20.0118	1	0.416154	84.2524
GOTERM_BP_FAT	GO:0002230~positive regulation of defense response to virus by host	2	0.263852	0.0973077	DDX58, MAVS	679	2	13588	20.0118	1	0.416154	84.2524
GOTERM_BP_FAT	GO:0046544~development of secondary male sexual characteristics	2	0.263852	0.0973077	STAT5A, STAT5B	679	2	13588	20.0118	1	0.416154	84.2524
