# Supplementary material for: Linking Transcriptional Changes over Time in Stimulated Dendritic Cells to Identify Gene Networks Activated during the Innate Immune Response
Source: PLoS Comput Biol. 2013 Nov 7;9(11):e1003323. doi: 10.1371/journal.pcbi.1003323 (PMC3820512; doi:10.1371/journal.pcbi.1003323)
Supplement: Table S6 — Comparison of the enrichment and significance of the KEGG pathways predicted in all genes versus those showing differential expression. (XLSX) [file pcbi.1003323.s014.xlsx]

## Sheet: KEGG enrichment comparison
Supporting Table S6. Comparison of the enrichment and significance of the KEGG pathways predicted in all genes against those showing differential expression
Category	Term	All predicted genes				Predicted genes showing differential expression
		Count	%	PValue	Fold Enrichment	Count	%	PValue	Fold Enrichment
KEGG_PATHWAY	mmu04620:Toll-like receptor signaling pathway	66	8.70712	4.11661e-43	6.91742	34	5.52846	7.73031e-17	5.63036
KEGG_PATHWAY	mmu04210:Apoptosis	47	6.20053	7.27898e-25	5.6055	30	4.87805	7.00987e-15	5.6532
KEGG_PATHWAY	mmu04010:MAPK signaling pathway	89	11.7414	6.30387e-28	3.48481	53	8.61789	9.13695e-15	3.27886
KEGG_PATHWAY	mmu04621:NOD-like receptor signaling pathway	39	5.14512	7.04058e-24	6.52692	24	3.90244	3.57614e-13	6.34618
KEGG_PATHWAY	mmu04060:Cytokine-cytokine receptor interaction	88	11.6095	3.34847e-30	3.74221	46	7.47967	6.92452e-12	3.09073
KEGG_PATHWAY	mmu04062:Chemokine signaling pathway	88	11.6095	4.16511e-42	5.01703	37	6.01626	1.34909e-10	3.3329
KEGG_PATHWAY	mmu04662:B cell receptor signaling pathway	43	5.67282	1.25598e-22	5.57717	23	3.73984	9.69921e-10	4.71336
KEGG_PATHWAY	mmu05200:Pathways in cancer	120	15.8311	2.01374e-43	3.85491	50	8.13008	1.0634e-09	2.53782
KEGG_PATHWAY	mmu04630:Jak-STAT signaling pathway	85	11.2137	3.93573e-47	5.80244	32	5.20325	1.2722e-09	3.45143
KEGG_PATHWAY	mmu04622:RIG-I-like receptor signaling pathway	36	4.74934	1.13176e-18	5.49325	21	3.41463	1.56203e-09	5.06294
KEGG_PATHWAY	mmu04722:Neurotrophin signaling pathway	72	9.49868	2.53783e-39	5.74678	28	4.55285	1.03371e-08	3.53108
KEGG_PATHWAY	mmu04623:Cytosolic DNA-sensing pathway	25	3.29815	3.48538e-11	4.71642	18	2.92683	1.17978e-08	5.3654
KEGG_PATHWAY	mmu05212:Pancreatic cancer	47	6.20053	7.14906e-30	6.77331	18	2.92683	9.00825e-07	4.09857
KEGG_PATHWAY	mmu05330:Allograft rejection	15	1.97889	0.000921641	2.68348	16	2.60163	1.15112e-06	4.52256
KEGG_PATHWAY	mmu04660:T cell receptor signaling pathway	58	7.65172	6.17094e-28	5.10013	23	3.73984	1.76361e-06	3.1955
KEGG_PATHWAY	mmu05220:Chronic myeloid leukemia	44	5.80475	6.69235e-25	6.00723	18	2.92683	2.02811e-06	3.88286
KEGG_PATHWAY	mmu05222:Small cell lung cancer	48	6.33245	1.56976e-26	5.85946	19	3.08943	2.36098e-06	3.66461
KEGG_PATHWAY	mmu03050:Proteasome	15	1.97889	8.39555e-05	3.31153	14	2.27642	2.65143e-06	4.8834
KEGG_PATHWAY	mmu04940:Type I diabetes mellitus	17	2.24274	0.000216384	2.79991	16	2.60163	3.57121e-06	4.16363
KEGG_PATHWAY	mmu05215:Prostate cancer	55	7.25594	6.8556e-33	6.34097	19	3.08943	5.59815e-06	3.46102
KEGG_PATHWAY	mmu05332:Graft-versus-host disease	14	1.84697	0.00284557	2.50458	15	2.43902	6.37902e-06	4.2399
KEGG_PATHWAY	mmu04612:Antigen processing and presentation	22	2.90237	0.000106079	2.50851	19	3.08943	6.59695e-06	3.42298
KEGG_PATHWAY	mmu04510:Focal adhesion	88	11.6095	1.80121e-38	4.61161	30	4.87805	7.06991e-06	2.48398
KEGG_PATHWAY	mmu04920:Adipocytokine signaling pathway	30	3.95778	3.82824e-13	4.64603	16	2.60163	8.08291e-06	3.91505
KEGG_PATHWAY	mmu05416:Viral myocarditis	20	2.63852	0.00129251	2.20769	19	3.08943	1.06264e-05	3.31374
KEGG_PATHWAY	mmu04012:ErbB signaling pathway	50	6.59631	3.9779e-28	5.96329	18	2.92683	1.4152e-05	3.39192
KEGG_PATHWAY	mmu05020:Prion diseases	14	1.84697	1.05698e-05	4.15045	11	1.78862	2.8411e-05	5.15249
KEGG_PATHWAY	mmu04370:VEGF signaling pathway	42	5.5409	1.03465e-22	5.73418	16	2.60163	4.01499e-05	3.45143
KEGG_PATHWAY	mmu04115:p53 signaling pathway	20	2.63852	1.64244e-05	3.00757	15	2.43902	5.26534e-05	3.56398
KEGG_PATHWAY	mmu04672:Intestinal immune network for IgA production	13	1.71504	0.00439814	2.49796	13	2.11382	7.10995e-05	3.94677
KEGG_PATHWAY	mmu04664:Fc epsilon RI signaling pathway	44	5.80475	4.08046e-23	5.56768	16	2.60163	0.000100781	3.19889
KEGG_PATHWAY	mmu04650:Natural killer cell mediated cytotoxicity	51	6.72823	1.18634e-20	4.33756	20	3.25203	0.000122198	2.68759
KEGG_PATHWAY	mmu05221:Acute myeloid leukemia	36	4.74934	4.08513e-22	6.55335	13	2.11382	0.000124213	3.73905
KEGG_PATHWAY	mmu05210:Colorectal cancer	39	5.14512	2.76259e-17	4.70545	16	2.60163	0.000176222	3.0501
KEGG_PATHWAY	mmu05211:Renal cell carcinoma	35	4.61741	3.668e-17	5.18807	14	2.27642	0.000249343	3.27886
KEGG_PATHWAY	mmu04640:Hematopoietic cell lineage	32	4.22164	9.55885e-12	3.95281	15	2.43902	0.000469494	2.92755
KEGG_PATHWAY	mmu04144:Endocytosis	43	5.67282	8.59224e-07	2.20878	26	4.22764	0.000480085	2.11016
KEGG_PATHWAY	mmu04666:Fc gamma R-mediated phagocytosis	36	4.74934	1.28702e-12	3.81164	16	2.60163	0.000757837	2.67662
KEGG_PATHWAY	mmu05214:Glioma	40	5.27704	2.39826e-24	6.48508	12	1.95122	0.00144951	3.07393
KEGG_PATHWAY	mmu05218:Melanoma	34	4.48549	6.78716e-16	4.96885	12	1.95122	0.00340814	2.77087
KEGG_PATHWAY	mmu05322:Systemic lupus erythematosus	16	2.11082	0.066729	1.61183	15	2.43902	0.003558	2.38752
KEGG_PATHWAY	mmu04910:Insulin signaling pathway	53	6.99208	1.70872e-19	3.98504	18	2.92683	0.0039728	2.13839
KEGG_PATHWAY	mmu05223:Non-small cell lung cancer	34	4.48549	8.05221e-21	6.53312	10	1.62602	0.00477676	3.03598
KEGG_PATHWAY	mmu04670:Leukocyte transendothelial migration	48	6.33245	1.0908e-18	4.18533	16	2.60163	0.00536112	2.20427
KEGG_PATHWAY	mmu04520:Adherens junction	29	3.82586	1.03896e-10	3.95931	12	1.95122	0.00580945	2.58857
KEGG_PATHWAY	mmu04914:Progesterone-mediated oocyte maturation	42	5.5409	2.56346e-20	5.12703	12	1.95122	0.0132969	2.31449
KEGG_PATHWAY	mmu04150:mTOR signaling pathway	25	3.29815	2.15568e-11	4.80376	9	1.46341	0.0153948	2.73238
KEGG_PATHWAY	mmu05014:Amyotrophic lateral sclerosis (ALS)	17	2.24274	5.91027e-05	3.09464	9	1.46341	0.0208893	2.58857
KEGG_PATHWAY	mmu04930:Type II diabetes mellitus	30	3.95778	6.81266e-18	6.35273	8	1.30081	0.027357	2.67662
KEGG_PATHWAY	mmu04730:Long-term depression	23	3.0343	5.03557e-07	3.3146	10	1.62602	0.0293696	2.27698
KEGG_PATHWAY	mmu04912:GnRH signaling pathway	39	5.14512	3.99172e-15	4.17185	12	1.95122	0.0325181	2.02816
KEGG_PATHWAY	mmu04960:Aldosterone-regulated sodium reabsorption	24	3.16623	2.06098e-13	5.92922	7	1.13821	0.0398069	2.73238
KEGG_PATHWAY	mmu05219:Bladder cancer	23	3.0343	2.33136e-12	5.68217	7	1.13821	0.0398069	2.73238
KEGG_PATHWAY	mmu04514:Cell adhesion molecules (CAMs)	27	3.56201	0.00296093	1.81919	16	2.60163	0.046623	1.7033
KEGG_PATHWAY	mmu05213:Endometrial cancer	29	3.82586	8.68867e-16	5.78669	7	1.13821	0.0937672	2.20692
