# Supplementary material for: Linking Transcriptional Changes over Time in Stimulated Dendritic Cells to Identify Gene Networks Activated during the Innate Immune Response
Source: PLoS Comput Biol. 2013 Nov 7;9(11):e1003323. doi: 10.1371/journal.pcbi.1003323 (PMC3820512; doi:10.1371/journal.pcbi.1003323)
Supplement: Table S19 — Scaling of interaction scores from different source databases. (XLSX) [file pcbi.1003323.s027.xlsx]

## Sheet: Edge score scaling
Supporting table S19. Scaling of interaction scores from different source databases
HitPredict, KEGG, Innatedb	score, sij	2.575	3.37	8.678	19.6	50.46	66.04	170	999
	weight, wij	0.1	0.2	0.3	0.4	0.5	0.6	0.7	0.8
TRANSFAC	score, sij	1	2	3	4	5	6	-	-
	weight, wij	0.133	0.267	0.4	0.533	0.667	0.8	-	-
Interactions from HitPredict have 8 possible reliability scores and these are evenly scaled to values between 0 and 0.8
Interactions from TRANSFAC have scores from 1-6 which are evenly scored between 0 and 0.8
